# Supplementary material for: PD-1–targeted IL-15 mutein activates CD8+ and CD4+ T cells in infection and cancer
Source: JCI Insight. 2026 Apr 30;11(12):e198701. doi: 10.1172/jci.insight.198701 (PMC13313502; doi:10.1172/jci.insight.198701)
Supplement: Supporting data values [file jciinsight-11-198701-s242.xlsx]

## Sheet: Fig 1 - Completed
Fig 1B	[% Blocking]
Log10 [nM]	SAR'877		Anti-PD-1		IgG-mutIL15
1.69897	5.988	5.105	4.631	4.79	133.061	152.034
1.22185	6.052	5.47	4.631	4.908	124.25	151.024
0.744727	14.142	13.19	7.806	6.917	104.548	126.181
0.267606	102.455	99.298	93.844	80.039	107.732	130.672
-0.20952	117.443	106.481	100.435	99.232	125.774	127.682
-0.68664	112.289	113.641	114.56	103.077	107.41	122.263
Fig 1C	[Luminescence (RLU)]
Log (nM)	Anti-PD-1-wtIL15		SAR'877		IgG-muIL15
50	177666	181492
16.6667	203565	192734
5.55556	200698	200154
1.85185	117748	122397
0.617284	59869	50509
0.205761	43106	41286
0.068587	40958	37806
0.022862	29999	32247
1500*			176555	173936	152518	141897
500			198070	193489	184805	172863
166.67			202821	191301	184913	186703
55.56			140098	137018	168699	190308
18.52			58492	63566	89394	86213
6.17			38148	39031	43695	45971
2.06			34130	32089	36128	37102
0.69			38593	37556	38276	34920
Fig 1D	M-07e [%Maximum]
[nM]	IgG-mutIL15 on M-07e			KD050 on M-07e			IL15 on M07e
500	94.772	86.0151	84.025	93.565	100	85.3445	100	79.8124	78.945
50	102.38	89.0089	97.436	100.39	90.2831	96.5106	98.53	87.4341	94.33
5	51.151	43.9497	44.224	45.293	41.6465	48.9832	82.559	86.4525	82.389
0.5	46.036	39.4902	41.726	41.125	39.3884	40.4535	59.684	61.1473	59.909
0.05	49.007	40.9474	43.379	40.147	38.9252	36.8281	35.727	36.2574	34.581
0.005	43.644	38.2352	39.175	37.804	36.6799	38.0033	30.356	32.0024	28.995
0.0005	42.023	35.8657	36.117	37.957	40.8232	37.2084	33.88	34.5715	31.347
5e-05	41.761	37.2461	41.755	41.032	37.16	38.299
5e-06	46.306	39.3043	39.73	38.776	33.0926	37.6895
Fig 1D	M-07e-PD-1 [%Maximum]
[nM]	IgG-mutIL15 on M-07e-PD-1			KD050 on M-07e-PD-1			IL15 on M07e-PD-1
500	73.77	73.0761	67.748	87.54	100	91.4228	89.516	92.0994	100
50	42.053	48.1648	42.947	90.742	92.1897	99.3622	95.116	73.9781	88.0933
5	30.078	31.1098	31.676	83.298	88.0209	95.3077	69.695	62.0662	65.9441
0.5	29.585	32.2557	28.868	88.67	95.3456	94.3984	37.758	30.7563	34.2591
0.05	32.465	30.2029	31.103	74.579	79.5163	76.6091	29.442	27.1777	28.671
0.005	29.132	29.273	30.16	44.96	47.8342	50.6214	28.468	26.4321	26.5358
0.0005	28.888	28.316	27.892	30.313	31.5849	31.0026	27.949	25.6492	27.6897
5e-05	30.322	31.8108	29.427	31.008	32.428	29.888
5e-06	29.777	29.6646	29.607	30.501	33.9908	30.6539
Fig 1E	Donor 1, CD4+ T cells [%pSTAT5+ of CD4+]
[nM]	SAR'877	IgG-IL15 mutein	PD-1-wtIL15	IgG-IL15	Anti-PD-1
1000	91.2		90.8	90.7	5.77
200	90.4		89.4	90	5.55
40	88.3		89.1	89.3	6.02
8	87.8		87.7	86	6.8
1.6	81.4		86	48.3	9.28
0.32	68.9		68.2	13.3	9.24
0.064	36.8		29.3	9.43	8.27
0.0128	13.8		10.8	8.64	7.41
0	8.58		10.3	10.1	7.92
848.294		90.8
169.659		83.4
33.932		54.3
6.786		12.5
1.357		9.13
0.271		7.69
0.054		9.81
0.011		10.6
0		8.73
Fig 1E	Donor 1, CD8+ T cells [%pSTAT5+ of CD8+]
[nM]	SAR'877	IgG-IL15 mutein	PD-1-wtIL15	IgG-wtIL15	anti-PD-1
1000	91.8		93.6	93	13.9
200	89.4		88.6	89.5	12.9
40	84.5		88.9	90.1	15.5
8	81.2		84.4	82.4	16.7
1.6	66.6		77	43.2	20
0.32	52.5		50.8	24.3	21.6
0.064	33.3		29.1	18.7	19.4
0.0128	24.7		21.6	20.4	19.1
0	21.5		22.8	21.8	19.3
848.294		90.6
169.659		78.4
33.932		43.7
6.786		19.8
1.357		20.5
0.271		17.6
0.054		21.8
0.011		24.3
0		20.6
Fig 1E	Donor 2, CD4+ T cells [%pSTAT5+ of CD4+]
[nM]	SAR'877	IgG-IL15 mutein	PD-1-wtIL15	IgG-wtIL15	anti-PD-1
1000	86.7		87.2	89.4	5.95
200	85.3		84.5	86.1	6.39
40	82.5		81.6	82.3	7.6
8	78.7		80.7	75.5	8.51
1.6	71.8		70.2	39.3	8.88
0.32	46		42.1	10.5	8.7
0.064	20.9		12.4	8.69	8.19
0.0128	9.96		7.92	8.15	5.21
0	9.47		7.43	7.84	8.31
848.294		85.3
169.659		72.8
33.932		36.7
6.786		7.04
1.357		4.4
0.271		6.19
0.054		6.15
0.011		8.78
0		10.8
Fig 1E	Donor 2, CD8+ T cells [%pSTAT5+ of CD8+]
[nM]	SAR'877	IgG-IL15 mutein	PD-1-wtIL15	IgG-wtIL15	anti-PD-1
1000	84.6		88.9	89.8	11.3
200	80.5		83.6	85.9	13.3
40	65.7		79.8	66.3	15.7
8	55.3		69.5	69	16.3
1.6	37.2		34.7	33.9	16.9
0.32	18.1		17.3	17.9	17.9
0.064	18.9		12.8	16.2	15.7
0.0128	17		15.4	16.3	11.7
0	18.4		15.1	15.2	16.3
848.294		83.2
169.659		60.8
33.932		27.2
6.786		11.7
1.357		8.51
0.271		11.7
0.054		12.3
0.011		17.1
0		20.5

## Sheet: Fig 2 - Completed
Fig 2B	[Total number of divided Ag-specific CD8+ T cells]
Donor	No Tx	SAR'877	IgG-mutIL15	αPD-1 Ab
4575-P1	466	19458	14570	1619
5084-P1	2461	31099	16031	3144
8920-P1	785	4756	4188	1469
2308-P3	541	1306	1185	697
4776-P3	2001	25381	22394	5562
4898-P3	3608	49457	41975	7634
6029-P4	2267	15618	13283	3413
8935-P3	3787	45020	38667	7235
5643-P1	5136	21862	20618	7231
4324-P3	2204	6382	5293	1584
7636-P3	2486	38395	33098	5029
10394-P3	1950	3473	3516	1375
Fig 2C	[IFNγ pg/ml]
Donor	SAR'877	IgG-mutIL15	αPD-1 Ab
4575-P1	17120	2120	2620
5084-P1	21080	14920	16240
8920-P1	21960	4900	4220
2308-P3	21960	10020	10640
4776-P3	20240	19540	19140
4898-P3	1440	1120	1400
6029-P4	13040	1420	220
8935-P3	20280	2120	2840
5643-P1	25680	3180	3930
4324-P3	2160	1680	2100
7636-P3	7488	5824	7280
10394-P3	11520	8960	11200
Fig 2E	[% IFNγ+ of Live CD8 T cells]
Untreated			Vehicle			PD-L1 25 ug/mL			anti-mPD-1-mutmIL15 10 ug/mL			anti-mPD-1-mutmIL15 2 ug/mL			anti-mPD-1-mutmIL15 0.2 ug/mL			manti-mPD-1-mutmIL15 0.02 ug/mL			mmIgG-mutmIL15 10 ug/mL			mIgG-mutmIL15 2 ug/mL			mIgG-mutmIL15 0.2 ug/mL			mIgG-mutmIL15 0.02 ug/mL			anti-mPD-1 10 ug/mL			anti-mPD-1 2 ug/mL			anti-mPD-1 0.2 ug/mL			anti-mPD-1 0.02 ug/mL
5.11	5.83	6.76	5.54	7.54	5.49	7.64	9.81	9.75	27.4	30.6	28.4	27.8	33.4	32.7	32	32.3	35.2	18.6	23.1	21.4	25.4	24.6	22.1	21.8	19.8	19.6	7.02	6.24	9.37	4.39	5.94	5.8	8.76	7.2	7.14	6.94	9.34	7.78	6.09	8.69	4.84	5.76	4.64	5.07

## Sheet: Fig 3 - completed
Fig 3B	[FFU/mL of serum]
Isotype Control	anti-mPD1	anti-mPD1-mutmIL15	mIgG-mutmIL15	mIgG-mutmIL15 + anti-mPD1
3000	80	100	400	200
4000	80	100	10000	80
500	400	80	12000	80
1100	300	80	13000	80
200	5000	80	200	80
900	80	80	1000	80
Fig 3C	[FFU/gran of kidney tissue]
Isotype Control						anti-mPD-1						anti-mPD1-mutmIL15						mIgG-mutmIL15						mIgG-mutmIL15+anti-mPD1
256000	232558	300000	110236	116667	231788	142857	156250	68965.5	125000	270270	123457	16806.7	17391.3	1694.91	33333.3	51428.6	38709.7	137931	1171875	420000	113821	108280	293651	237037	26548.7	15625	68965.5	20000	1100000
Fig 3D	[% DbGP33+ of CD8 T cells]
anti-mPD1-mutmIL15						anti-mPD-1						mIgG-mutmIL15+anti-mPD1						mIgG-mutmIL15						IgG2a
6.15	5.64	2.73	6.35	4.7	5.49	5.85	5.01	5.74	2.81	5.19	6.3	3.11	4.34	5.61	3.69	2.58	3.2	2.52	0.55	1.99	1.32	2.21	3.84	3.86	5.61	3.62	2.27	3.98	1.63
Fig 3D	[# DbGP33+ of CD8 T cells]
anti-mPD1-mutmIL15						anti-mPD-1						mIgG-mutmIL15+anti-mPD1						mIgG-mutmIL15						IgG2a
352920	368160	273240	473880	295200	341430	177320	158760	223410	312000	278300	253800	233100	153680	355580	334420	164150	104880	110160	37120	77088	103790	305900	354900	144760	166560	91000	158860	60333	72380
Fig 3E	[% TCF-1+ TIM-3- DbGP33+ CD8 T cells]
anti-mPD1-mutmIL15						anti-mPD1						mIgG-mutmIL15						mIgG-mutmIL15+anti-mPD1						IgG2a
19.8	20.3	15.1	35.1	32.8	19.8	12.5	11.8	12.9	10.5	12.8	9.41	14.3	10.6	13	18.2	20.1	7.82	6.47	15.3	7.92	14.4	20.2	9.71	10.7	9.88	12.5	10	7.36	7.94
Fig 3E	[# TCF-1+ TIM-3- DbGP33+ CD8 T cells]
anti-mPD1-mutmIL15						anti-mPD-1						mIgG-mutmIL15+anti-mPD1						mIgG-mutmIL15						IgG2a
69200	86880	40480	96140	98400	65890	22165	18816	28434	32760	35090	23970	33411	16272	46380	61068	32830	8208	7128	5707.2	6094.77	14980	61180	34580	14993	16656	11375	15886	4422.21	5836.46
Fig 3F	[% CD44+ IFNy+ of CD8 T cells]
anti-mPD1-mutmIL15						anti-mPD-1						mIgG-mutmIL15+anti-mPD1						mIgG-mutmIL15						IgG2a
10.4	6.23	4.23	9.66	6.05	7.59	6.09	5.24	4.05	2.46	3.49	4.74	2.99	4.65	3.5	4.05	3.62	5.06	3.35	0.54	1.45	1.15	3.09	3.48	3.74	3.54	2.37	2.38	2.31	4.25
Fig 3F	[# CD44+ IFNy+ of CD8 T cells]
anti-mPD1-mutmIL15						anti-mPD1						mIgG-mutmIL15+anti-mPD1						mIgG-mutmIL15						IgG2a
754280	611520	425040	775440	239080	443260	156860	117600	140400	60253	181500	162150	217560	158200	208710	385310	248570	182400	162000	49880	67452	103790	252700	354900	134420	138180	111040	95550	91650	179010
Fig 3G	[% I-AbGP67-77+ of CD4 T cells]
anti-mPD1-mutmIL15						anti-mPD-1						mIgG-mutmIL15+anti-mPD1						mIgG-mutmIL15						IgG2a
7.11	5.57	6.96	6.15	7.78	5.23	3.93	4.52	2.23	2.33	1.1	1.19	3.68	2.41	3.2	3.12	4.15	2.17	4.48	2.51	2.62	3.51	3.29	3.66	4.16	3.58	2.11	2.83	1.99	1.95
Fig 3G	[# I-AbGP67-77+ of CD4 T cells]
anti-mPD1-mutmIL15						anti-mPD1						mIgG-mutmIL15+anti-mPD1						mIgG-mutmIL15						IgG2a
747360	655200	880440	646200	428120	341430	143220	164640	124800	108320	118580	77550	256410	99440	216440	203560	211050	47880	226800	220400	144540	278200	385700	273000	274010	243460	180440	177450	146640	139230
Fig 3H	[% CD44+ IFNy+ of CD4 T cells]
anti-mPD1-mutmIL15						anti-mPD1						mIgG-mutmIL15+anti-mPD1						mIgG-mutmIL15						IgG2a
5.83	7.58	5.4	4.03	5.45	4.46	3.11	3.01	2.41	2.21	0.97	1.13	2.04	2.47	2.1	1.84	2.42	2.05	3.79	1.77	2.32	2.25	1.76	3.72	3.51	2.67	1.95	2.18	1.54	1.77
Fig 3H	[# CD44+ IFNy+ of CD4 T cells]
anti-mPD1-mutmIL15						anti-mPD-1						mIgG-mutmIL15+anti-mPD1						mIgG-mutmIL15						IgG2a
415200	1166880	516120	323100	205720	203660	71610	58800	70200	81240	89540	57105	71484	72320	85030	87240	98490	31920	142560	127600	96360	139100	126350	218400	186120	138180	138800	113750	97760	106080

## Sheet: Fig 4 - Completed
Fig4G	anti-mPD1-mutmIL15 VsRest_C11_C12 [Fraction of total sample cellls]								anti-mPD1-mutmIL15VsRest_C2 [Fraction of total sample cellls]
C11_rest	C11_anti-mPD1-mutmIL15	C12_rest	C12_anti-mPD1-mutmIL15						C2_rest	C2_anti-mPD1-mutmIL15
	0.079806		0.095073							0.038862
	0.095841		0.074141							0.065099
	0.090459		0.071378							0.067845
	0.065397		0.076987							0.043046
0.033677		0.030928							0.045361
0.042602		0.034542							0.180771
0.025466		0.018012							0.093168
0.032653		0.02585							0.081633
0.035957		0.027815							0.105156
0.061611		0.045814							0.132701
0.013228		0.010582							0.115741
0.02998		0.026649							0.111259
0.012068		0.007241							0.177796
0.01461		0.01461							0.143669
0.028974		0.029757							0.156617
0.005839		0.006569							0.122628
0.007951		0.012367							0.186396
0.012091		0.01138							0.156472
0.008677		0.005423							0.207158
0.008397		0.00458							0.181679
Isotype Control					anti-mPD-1					anti-mPD1-mutmIL15					mIgG-mutmIL15+anti-mPD1					mIgG-mutmIL15
0.65	0.75	0.66	0.38	0.54	0.51	0.41	0.25	0.9	0.37	2.44	2.56	2.84	3.68	3.32	0.34	0.43	0.52	0.32	0.35	0.59	0.61	0.56	0.61	0.84
Fig4H	[%Ki-67+TCF1- of CD44+PD-1+CD4 T cells ]
Isotype Control					anti-mPD-1					anti-mPD1-mutmIL15					mIgG-mutmIL15+anti-mPD1					mIgG-mutmIL15
5.99	7.54	5.06	6.29	6.43	6.28	7.24	9.35	6.46	5.41	18.5	26.1	18	24.9	21.4	14	12.1	11.9	11.3	10.7	11.3	13	12.5	13	11
Fig4H	[%Ki-67+TCF1- of CD44+PD-1+CD4 T cells ]
Isotype Control					anti-mPD-1					anti-mPD1-mutmIL15					mIgG-mutmIL15+anti-mPD1					mIgG-mutmIL15
8.94	11.3	8.56	9.24	7.97	10.3	10.6	11.4	20.9	15.7	19.1	34.3	27.8	32.8	26.8	10.1	7.61	9.22	15.7	9.11	5.46	9.66	5.44	5.1	3.61

## Sheet: Fig 5 - Completed
Fig 5B	Tumor Weight [mg]
Isotype control	Anti-mPD-1	mIgG-mutmIL15	anti-mPD-1-mutmIL15
807.1	7.4	286.9	263.3
11.8	15.9	120.5	549.2
521.9	414.6	78.1	27.7
1749	59.6	887.9	25.7
540.8	833.5	495.1	66.6
337.2	393	768.5	12.7
1228.8	479.4	84.1	60.8
1173.9	544.1	587.7	9.6
	64.2		556.2
Fig 5B	IFN-γ production Fold Change [Normalized by unstimulated]
Iso Control	a-PD-1 10mg/kg Q4D	ntKD050 1mg/kg, QWx2	mKD050 1mg/kg, QWx2	ntKD050 1mgKG + a-PD-1 10mg/kg
	10.1404	0.507923	33.1672	1.1377
10.1539	0.798421		12.1654	0.822063
0.438067	3.11586		8.89031	1.61228
1.26062	1.57147	0.711842	16.6901	12.279
4.14473	1.72377	1.982		1.96039
1.55155		0.401245	2.46893	1.10499
1.25005	19.8399	1.89905	7.35258	1.42662
	1.15934		11.6182	4.62228
2.1916	1.26826	1.01562	410.446	1.50829
0.727201		0.84559	15.2862	11.9808
Fig 5C	GeoMx DSP CD8+ T cells abundance
Tumor_ID	Treatment	ROI_Annotation	Mean	Cell_Type
G1_2	Isotype control	Leading Edge	2.57453	CD8+ T-cells
G1_2	Isotype control	Tumor	2.53164	CD8+ T-cells
G1_2	Isotype control	Necrosis	2.81122	CD8+ T-cells
G1_5	Isotype control	Leading Edge	2.70633	CD8+ T-cells
G1_5	Isotype control	Tumor	2.48559	CD8+ T-cells
G1_5	Isotype control	Necrosis	1.99328	CD8+ T-cells
G1_6	Isotype control	Leading Edge	2.68908	CD8+ T-cells
G1_6	Isotype control	Tumor	2.24577	CD8+ T-cells
G1_6	Isotype control	Necrosis	2.66831	CD8+ T-cells
G1_7	Isotype control	Leading Edge	2.40267	CD8+ T-cells
G1_7	Isotype control	Tumor	2.51342	CD8+ T-cells
G1_7	Isotype control	Necrosis	2.26364	CD8+ T-cells
G1_9	Isotype control	Leading Edge	2.63099	CD8+ T-cells
G1_9	Isotype control	Tumor	2.66087	CD8+ T-cells
G1_9	Isotype control	Necrosis	3.46759	CD8+ T-cells
G2_14	anti-mPD-1	Leading Edge	5.2127	CD8+ T-cells
G2_14	anti-mPD-1	Tumor	4.90715	CD8+ T-cells
G2_14	anti-mPD-1	Necrosis	3.86158	CD8+ T-cells
G2_15	anti-mPD-1	Leading Edge	3.03374	CD8+ T-cells
G2_15	anti-mPD-1	Tumor	3.04403	CD8+ T-cells
G2_15	anti-mPD-1	Necrosis	3.64298	CD8+ T-cells
G2_18	anti-mPD-1	Leading Edge	2.77151	CD8+ T-cells
G2_18	anti-mPD-1	Tumor	2.95371	CD8+ T-cells
G2_18	anti-mPD-1	Necrosis	2.80043	CD8+ T-cells
G2_19	anti-mPD-1	Leading Edge	3.31938	CD8+ T-cells
G2_19	anti-mPD-1	Tumor	2.60551	CD8+ T-cells
G2_19	anti-mPD-1	Necrosis	3.13984	CD8+ T-cells
G2_20	anti-mPD-1	Leading Edge	2.43141	CD8+ T-cells
G2_20	anti-mPD-1	Tumor	2.13398	CD8+ T-cells
G2_20	anti-mPD-1	Necrosis	2.23217	CD8+ T-cells
G3_21	mIgG-mutmIL15	Leading Edge	2.83966	CD8+ T-cells
G3_21	mIgG-mutmIL15	Tumor	2.55668	CD8+ T-cells
G3_21	mIgG-mutmIL15	Necrosis	2.96335	CD8+ T-cells
G3_24	mIgG-mutmIL15	Leading Edge	2.84339	CD8+ T-cells
G3_24	mIgG-mutmIL15	Tumor	3.01474	CD8+ T-cells
G3_24	mIgG-mutmIL15	Necrosis	4.04615	CD8+ T-cells
G3_25	mIgG-mutmIL15	Leading Edge	2.8509	CD8+ T-cells
G3_25	mIgG-mutmIL15	Tumor	2.33916	CD8+ T-cells
G3_25	mIgG-mutmIL15	Necrosis	2.49641	CD8+ T-cells
G3_26	mIgG-mutmIL15	Leading Edge	3.19548	CD8+ T-cells
G3_26	mIgG-mutmIL15	Tumor	2.80216	CD8+ T-cells
G3_26	mIgG-mutmIL15	Necrosis	3.2486	CD8+ T-cells
G3_30	mIgG-mutmIL15	Leading Edge	2.94477	CD8+ T-cells
G3_30	mIgG-mutmIL15	Tumor	3.06963	CD8+ T-cells
G3_30	mIgG-mutmIL15	Necrosis	2.97645	CD8+ T-cells
G4_31	anti-mPD-1-mutmIL15	Leading Edge	3.92473	CD8+ T-cells
G4_31	anti-mPD-1-mutmIL15	Tumor	3.28886	CD8+ T-cells
G4_31	anti-mPD-1-mutmIL15	Necrosis	3.07225	CD8+ T-cells
G4_32	anti-mPD-1-mutmIL15	Leading Edge	3.21846	CD8+ T-cells
G4_32	anti-mPD-1-mutmIL15	Tumor	2.92034	CD8+ T-cells
G4_32	anti-mPD-1-mutmIL15	Necrosis	3.44563	CD8+ T-cells
G4_36	anti-mPD-1-mutmIL15	Leading Edge	3.69658	CD8+ T-cells
G4_36	anti-mPD-1-mutmIL15	Tumor	2.8826	CD8+ T-cells
G4_38	anti-mPD-1-mutmIL15	Leading Edge	4.60128	CD8+ T-cells
G4_38	anti-mPD-1-mutmIL15	Tumor	3.39648	CD8+ T-cells
G4_38	anti-mPD-1-mutmIL15	Necrosis	5.95181	CD8+ T-cells
G4_40	anti-mPD-1-mutmIL15	Leading Edge	3.74605	CD8+ T-cells
G4_40	anti-mPD-1-mutmIL15	Tumor	3.60707	CD8+ T-cells
G4_40	anti-mPD-1-mutmIL15	Necrosis	3.58586	CD8+ T-cells
Fig 5C	GeoMx DSP Cytotoxic Lymphocytes abundance
Tumor_ID	Treatment	ROI_Annotation	Mean	Cell_Type
G1_2	Isotype control	Leading Edge	2.87543	Cytotoxic Lymphocytes
G1_2	Isotype control	Tumor	2.7114	Cytotoxic Lymphocytes
G1_2	Isotype control	Necrosis	3.28761	Cytotoxic Lymphocytes
G1_5	Isotype control	Leading Edge	2.83789	Cytotoxic Lymphocytes
G1_5	Isotype control	Tumor	2.56368	Cytotoxic Lymphocytes
G1_5	Isotype control	Necrosis	3.17357	Cytotoxic Lymphocytes
G1_6	Isotype control	Leading Edge	2.97892	Cytotoxic Lymphocytes
G1_6	Isotype control	Tumor	2.57708	Cytotoxic Lymphocytes
G1_6	Isotype control	Necrosis	3.35993	Cytotoxic Lymphocytes
G1_7	Isotype control	Leading Edge	2.73287	Cytotoxic Lymphocytes
G1_7	Isotype control	Tumor	2.55024	Cytotoxic Lymphocytes
G1_7	Isotype control	Necrosis	2.85136	Cytotoxic Lymphocytes
G1_9	Isotype control	Leading Edge	2.89176	Cytotoxic Lymphocytes
G1_9	Isotype control	Tumor	2.85141	Cytotoxic Lymphocytes
G1_9	Isotype control	Necrosis	3.89712	Cytotoxic Lymphocytes
G2_14	anti-mPD-1	Leading Edge	4.82489	Cytotoxic Lymphocytes
G2_14	anti-mPD-1	Tumor	4.55016	Cytotoxic Lymphocytes
G2_14	anti-mPD-1	Necrosis	4.02471	Cytotoxic Lymphocytes
G2_15	anti-mPD-1	Leading Edge	3.46041	Cytotoxic Lymphocytes
G2_15	anti-mPD-1	Tumor	3.10977	Cytotoxic Lymphocytes
G2_15	anti-mPD-1	Necrosis	3.64098	Cytotoxic Lymphocytes
G2_18	anti-mPD-1	Leading Edge	3.21196	Cytotoxic Lymphocytes
G2_18	anti-mPD-1	Tumor	3.43878	Cytotoxic Lymphocytes
G2_18	anti-mPD-1	Necrosis	2.98112	Cytotoxic Lymphocytes
G2_19	anti-mPD-1	Leading Edge	3.56227	Cytotoxic Lymphocytes
G2_19	anti-mPD-1	Tumor	2.93869	Cytotoxic Lymphocytes
G2_19	anti-mPD-1	Necrosis	2.92753	Cytotoxic Lymphocytes
G2_20	anti-mPD-1	Leading Edge	3.16562	Cytotoxic Lymphocytes
G2_20	anti-mPD-1	Tumor	2.60877	Cytotoxic Lymphocytes
G2_20	anti-mPD-1	Necrosis	2.9217	Cytotoxic Lymphocytes
G3_21	mIgG-mutmIL15	Leading Edge	3.5379	Cytotoxic Lymphocytes
G3_21	mIgG-mutmIL15	Tumor	2.96241	Cytotoxic Lymphocytes
G3_21	mIgG-mutmIL15	Necrosis	3.3108	Cytotoxic Lymphocytes
G3_24	mIgG-mutmIL15	Leading Edge	3.93291	Cytotoxic Lymphocytes
G3_24	mIgG-mutmIL15	Tumor	3.75925	Cytotoxic Lymphocytes
G3_24	mIgG-mutmIL15	Necrosis	4.15495	Cytotoxic Lymphocytes
G3_25	mIgG-mutmIL15	Leading Edge	3.00553	Cytotoxic Lymphocytes
G3_25	mIgG-mutmIL15	Tumor	2.92116	Cytotoxic Lymphocytes
G3_25	mIgG-mutmIL15	Necrosis	2.83082	Cytotoxic Lymphocytes
G3_26	mIgG-mutmIL15	Leading Edge	3.59563	Cytotoxic Lymphocytes
G3_26	mIgG-mutmIL15	Tumor	3.27835	Cytotoxic Lymphocytes
G3_26	mIgG-mutmIL15	Necrosis	3.89525	Cytotoxic Lymphocytes
G3_30	mIgG-mutmIL15	Leading Edge	4.17514	Cytotoxic Lymphocytes
G3_30	mIgG-mutmIL15	Tumor	4.30792	Cytotoxic Lymphocytes
G3_30	mIgG-mutmIL15	Necrosis	3.15089	Cytotoxic Lymphocytes
G4_31	anti-mPD-1-mutmIL15	Leading Edge	4.71971	Cytotoxic Lymphocytes
G4_31	anti-mPD-1-mutmIL15	Tumor	4.31077	Cytotoxic Lymphocytes
G4_31	anti-mPD-1-mutmIL15	Necrosis	3.79123	Cytotoxic Lymphocytes
G4_32	anti-mPD-1-mutmIL15	Leading Edge	3.9439	Cytotoxic Lymphocytes
G4_32	anti-mPD-1-mutmIL15	Tumor	3.32727	Cytotoxic Lymphocytes
G4_32	anti-mPD-1-mutmIL15	Necrosis	3.6256	Cytotoxic Lymphocytes
G4_36	anti-mPD-1-mutmIL15	Leading Edge	4.0709	Cytotoxic Lymphocytes
G4_36	anti-mPD-1-mutmIL15	Tumor	3.24951	Cytotoxic Lymphocytes
G4_38	anti-mPD-1-mutmIL15	Leading Edge	5.30567	Cytotoxic Lymphocytes
G4_38	anti-mPD-1-mutmIL15	Tumor	4.54317	Cytotoxic Lymphocytes
G4_38	anti-mPD-1-mutmIL15	Necrosis	6.00946	Cytotoxic Lymphocytes
G4_40	anti-mPD-1-mutmIL15	Leading Edge	4.94786	Cytotoxic Lymphocytes
G4_40	anti-mPD-1-mutmIL15	Tumor	4.5781	Cytotoxic Lymphocytes
G4_40	anti-mPD-1-mutmIL15	Necrosis	4.06838	Cytotoxic Lymphocytes
Fig 5C	GeoMx DSP NK cells abundance
Tumor_ID	Treatment	ROI_Annotation	Mean	Cell_Type
G1_2	Isotype control	Leading Edge	2.58302	NK-cells
G1_2	Isotype control	Tumor	2.58079	NK-cells
G1_2	Isotype control	Necrosis	3.03663	NK-cells
G1_5	Isotype control	Leading Edge	2.66317	NK-cells
G1_5	Isotype control	Tumor	2.44855	NK-cells
G1_5	Isotype control	Necrosis	3.22521	NK-cells
G1_6	Isotype control	Leading Edge	2.71274	NK-cells
G1_6	Isotype control	Tumor	2.33383	NK-cells
G1_6	Isotype control	Necrosis	2.7858	NK-cells
G1_7	Isotype control	Leading Edge	2.80144	NK-cells
G1_7	Isotype control	Tumor	2.56479	NK-cells
G1_7	Isotype control	Necrosis	3.1288	NK-cells
G1_9	Isotype control	Leading Edge	2.65106	NK-cells
G1_9	Isotype control	Tumor	2.63174	NK-cells
G1_9	Isotype control	Necrosis	3.50978	NK-cells
G2_14	anti-mPD-1	Leading Edge	3.13079	NK-cells
G2_14	anti-mPD-1	Tumor	3.10782	NK-cells
G2_14	anti-mPD-1	Necrosis	2.82393	NK-cells
G2_15	anti-mPD-1	Leading Edge	2.84908	NK-cells
G2_15	anti-mPD-1	Tumor	2.75927	NK-cells
G2_15	anti-mPD-1	Necrosis	3.57094	NK-cells
G2_18	anti-mPD-1	Leading Edge	2.58137	NK-cells
G2_18	anti-mPD-1	Tumor	2.50258	NK-cells
G2_18	anti-mPD-1	Necrosis	2.57929	NK-cells
G2_19	anti-mPD-1	Leading Edge	2.39275	NK-cells
G2_19	anti-mPD-1	Tumor	2.34175	NK-cells
G2_19	anti-mPD-1	Necrosis	2.53834	NK-cells
G2_20	anti-mPD-1	Leading Edge	2.26672	NK-cells
G2_20	anti-mPD-1	Tumor	2.10192	NK-cells
G2_20	anti-mPD-1	Necrosis	2.23783	NK-cells
G3_21	mIgG-mutmIL15	Leading Edge	2.93759	NK-cells
G3_21	mIgG-mutmIL15	Tumor	2.60615	NK-cells
G3_21	mIgG-mutmIL15	Necrosis	2.9986	NK-cells
G3_24	mIgG-mutmIL15	Leading Edge	3.20077	NK-cells
G3_24	mIgG-mutmIL15	Tumor	2.92278	NK-cells
G3_24	mIgG-mutmIL15	Necrosis	3.43641	NK-cells
G3_25	mIgG-mutmIL15	Leading Edge	2.49359	NK-cells
G3_25	mIgG-mutmIL15	Tumor	2.35003	NK-cells
G3_25	mIgG-mutmIL15	Necrosis	2.36707	NK-cells
G3_26	mIgG-mutmIL15	Leading Edge	2.69284	NK-cells
G3_26	mIgG-mutmIL15	Tumor	2.42712	NK-cells
G3_26	mIgG-mutmIL15	Necrosis	3.08129	NK-cells
G3_30	mIgG-mutmIL15	Leading Edge	2.79712	NK-cells
G3_30	mIgG-mutmIL15	Tumor	2.8207	NK-cells
G3_30	mIgG-mutmIL15	Necrosis	2.8112	NK-cells
G4_31	anti-mPD-1-mutmIL15	Leading Edge	3.33962	NK-cells
G4_31	anti-mPD-1-mutmIL15	Tumor	3.23211	NK-cells
G4_31	anti-mPD-1-mutmIL15	Necrosis	3.01546	NK-cells
G4_32	anti-mPD-1-mutmIL15	Leading Edge	2.99827	NK-cells
G4_32	anti-mPD-1-mutmIL15	Tumor	2.76297	NK-cells
G4_32	anti-mPD-1-mutmIL15	Necrosis	3.43609	NK-cells
G4_36	anti-mPD-1-mutmIL15	Leading Edge	3.11634	NK-cells
G4_36	anti-mPD-1-mutmIL15	Tumor	2.46881	NK-cells
G4_38	anti-mPD-1-mutmIL15	Leading Edge	3.3151	NK-cells
G4_38	anti-mPD-1-mutmIL15	Tumor	2.82188	NK-cells
G4_38	anti-mPD-1-mutmIL15	Necrosis	3.04918	NK-cells
G4_40	anti-mPD-1-mutmIL15	Leading Edge	3.30339	NK-cells
G4_40	anti-mPD-1-mutmIL15	Tumor	3.28623	NK-cells
G4_40	anti-mPD-1-mutmIL15	Necrosis	3.23489	NK-cells
Fig 5C	GeoMx DSP Th1 ssGSEA Score
Tumor_ID	Treatment	ROI_Annotation	Mean	Cell_Type
G1_2	Isotype control	Leading Edge	1.17305	Th1 ssGSEA Score
G1_2	Isotype control	Tumor	1.11609	Th1 ssGSEA Score
G1_2	Isotype control	Necrosis	1.14749	Th1 ssGSEA Score
G1_5	Isotype control	Leading Edge	1.16735	Th1 ssGSEA Score
G1_5	Isotype control	Tumor	1.09656	Th1 ssGSEA Score
G1_5	Isotype control	Necrosis	1.16288	Th1 ssGSEA Score
G1_6	Isotype control	Leading Edge	1.28706	Th1 ssGSEA Score
G1_6	Isotype control	Tumor	1.11804	Th1 ssGSEA Score
G1_6	Isotype control	Necrosis	1.11842	Th1 ssGSEA Score
G1_7	Isotype control	Leading Edge	1.15911	Th1 ssGSEA Score
G1_7	Isotype control	Tumor	1.06281	Th1 ssGSEA Score
G1_7	Isotype control	Necrosis	1.12546	Th1 ssGSEA Score
G1_9	Isotype control	Leading Edge	1.11798	Th1 ssGSEA Score
G1_9	Isotype control	Tumor	1.05095	Th1 ssGSEA Score
G1_9	Isotype control	Necrosis	0.945772	Th1 ssGSEA Score
G2_14	anti-mPD-1	Leading Edge	1.57486	Th1 ssGSEA Score
G2_14	anti-mPD-1	Tumor	1.51377	Th1 ssGSEA Score
G2_14	anti-mPD-1	Necrosis	1.35789	Th1 ssGSEA Score
G2_15	anti-mPD-1	Leading Edge	1.31603	Th1 ssGSEA Score
G2_15	anti-mPD-1	Tumor	1.29684	Th1 ssGSEA Score
G2_15	anti-mPD-1	Necrosis	1.04051	Th1 ssGSEA Score
G2_18	anti-mPD-1	Leading Edge	1.32254	Th1 ssGSEA Score
G2_18	anti-mPD-1	Tumor	1.3568	Th1 ssGSEA Score
G2_18	anti-mPD-1	Necrosis	1.23516	Th1 ssGSEA Score
G2_19	anti-mPD-1	Leading Edge	1.28884	Th1 ssGSEA Score
G2_19	anti-mPD-1	Tumor	1.18152	Th1 ssGSEA Score
G2_19	anti-mPD-1	Necrosis	1.08593	Th1 ssGSEA Score
G2_20	anti-mPD-1	Leading Edge	1.27726	Th1 ssGSEA Score
G2_20	anti-mPD-1	Tumor	1.11609	Th1 ssGSEA Score
G2_20	anti-mPD-1	Necrosis	1.09483	Th1 ssGSEA Score
G3_21	mIgG-mutmIL15	Leading Edge	1.17517	Th1 ssGSEA Score
G3_21	mIgG-mutmIL15	Tumor	1.19877	Th1 ssGSEA Score
G3_21	mIgG-mutmIL15	Necrosis	1.07693	Th1 ssGSEA Score
G3_24	mIgG-mutmIL15	Leading Edge	1.34072	Th1 ssGSEA Score
G3_24	mIgG-mutmIL15	Tumor	1.29654	Th1 ssGSEA Score
G3_24	mIgG-mutmIL15	Necrosis	0.914662	Th1 ssGSEA Score
G3_25	mIgG-mutmIL15	Leading Edge	1.14464	Th1 ssGSEA Score
G3_25	mIgG-mutmIL15	Tumor	1.1125	Th1 ssGSEA Score
G3_25	mIgG-mutmIL15	Necrosis	1.09718	Th1 ssGSEA Score
G3_26	mIgG-mutmIL15	Leading Edge	1.20478	Th1 ssGSEA Score
G3_26	mIgG-mutmIL15	Tumor	1.1917	Th1 ssGSEA Score
G3_26	mIgG-mutmIL15	Necrosis	1.04185	Th1 ssGSEA Score
G3_30	mIgG-mutmIL15	Leading Edge	1.38697	Th1 ssGSEA Score
G3_30	mIgG-mutmIL15	Tumor	1.41575	Th1 ssGSEA Score
G3_30	mIgG-mutmIL15	Necrosis	1.28234	Th1 ssGSEA Score
G4_31	anti-mPD-1-mutmIL15	Leading Edge	1.52845	Th1 ssGSEA Score
G4_31	anti-mPD-1-mutmIL15	Tumor	1.51936	Th1 ssGSEA Score
G4_31	anti-mPD-1-mutmIL15	Necrosis	1.33653	Th1 ssGSEA Score
G4_32	anti-mPD-1-mutmIL15	Leading Edge	1.36334	Th1 ssGSEA Score
G4_32	anti-mPD-1-mutmIL15	Tumor	1.25005	Th1 ssGSEA Score
G4_32	anti-mPD-1-mutmIL15	Necrosis	1.1486	Th1 ssGSEA Score
G4_36	anti-mPD-1-mutmIL15	Leading Edge	1.24904	Th1 ssGSEA Score
G4_36	anti-mPD-1-mutmIL15	Tumor	1.11659	Th1 ssGSEA Score
G4_38	anti-mPD-1-mutmIL15	Leading Edge	1.59074	Th1 ssGSEA Score
G4_38	anti-mPD-1-mutmIL15	Tumor	1.44601	Th1 ssGSEA Score
G4_38	anti-mPD-1-mutmIL15	Necrosis	1.64222	Th1 ssGSEA Score
G4_40	anti-mPD-1-mutmIL15	Leading Edge	1.54527	Th1 ssGSEA Score
G4_40	anti-mPD-1-mutmIL15	Tumor	1.4392	Th1 ssGSEA Score
G4_40	anti-mPD-1-mutmIL15	Necrosis	1.46665	Th1 ssGSEA Score
Fig 5E	GeoMx DSP DEG anti-mPD-1-mutmIL15 vs Isotype Control
HUGOSymbol	logFC	AveExpr	P.Value	adj.P.Val	ROI_Annotation	Comparison
Ifitm1	1.82197	3.13337	6.66473e-17	1.33001e-12	Tumor	anti_mPD_1_mutmIL15 vs Isotype Control
H2-Q4,H2-K1	2.84954	9.13044	3.42554e-15	3.0043e-11	Tumor	anti_mPD_1_mutmIL15 vs Isotype Control
H2-L,H2-D1	2.70854	9.73129	4.51639e-15	3.0043e-11	Tumor	anti_mPD_1_mutmIL15 vs Isotype Control
Fcgr2b	2.45103	5.31174	1.49721e-14	7.11585e-11	Tumor	anti_mPD_1_mutmIL15 vs Isotype Control
Cish	1.12415	3.46961	1.78289e-14	7.11585e-11	Tumor	anti_mPD_1_mutmIL15 vs Isotype Control
Vwa5a	1.33899	3.94659	2.89584e-14	9.63155e-11	Tumor	anti_mPD_1_mutmIL15 vs Isotype Control
Sting1	1.00162	5.26727	3.78074e-14	1.04612e-10	Tumor	anti_mPD_1_mutmIL15 vs Isotype Control
Ccl22	1.41584	3.19229	5.11483e-14	1.04612e-10	Tumor	anti_mPD_1_mutmIL15 vs Isotype Control
Tap1	3.40243	6.18116	5.58955e-14	1.04612e-10	Tumor	anti_mPD_1_mutmIL15 vs Isotype Control
Rnaset2a,Rnaset2b	0.852696	7.28883	5.68921e-14	1.04612e-10	Tumor	anti_mPD_1_mutmIL15 vs Isotype Control
Lrp10	0.614769	6.66594	6.42796e-14	1.04612e-10	Tumor	anti_mPD_1_mutmIL15 vs Isotype Control
C4b	2.72709	6.27568	6.5363e-14	1.04612e-10	Tumor	anti_mPD_1_mutmIL15 vs Isotype Control
Hopx	1.77209	3.17557	6.81477e-14	1.04612e-10	Tumor	anti_mPD_1_mutmIL15 vs Isotype Control
Csde1	-0.488358	8.536	1.07569e-13	1.36441e-10	Tumor	anti_mPD_1_mutmIL15 vs Isotype Control
H2-T23,H2-T-ps	3.52293	6.39723	1.076e-13	1.36441e-10	Tumor	anti_mPD_1_mutmIL15 vs Isotype Control
Cblb	1.05149	3.64146	1.09394e-13	1.36441e-10	Tumor	anti_mPD_1_mutmIL15 vs Isotype Control
B2m	2.14883	11.1684	1.36987e-13	1.57436e-10	Tumor	anti_mPD_1_mutmIL15 vs Isotype Control
Ly75	1.29747	3.46489	1.42004e-13	1.57436e-10	Tumor	anti_mPD_1_mutmIL15 vs Isotype Control
Nlrc5	2.68364	5.3407	1.6522e-13	1.73533e-10	Tumor	anti_mPD_1_mutmIL15 vs Isotype Control
Arg1	2.83707	3.71515	2.63268e-13	2.62689e-10	Tumor	anti_mPD_1_mutmIL15 vs Isotype Control
Ccl6	3.34316	4.74587	3.03681e-13	2.88583e-10	Tumor	anti_mPD_1_mutmIL15 vs Isotype Control
Lgals3bp	1.41468	7.59593	3.5841e-13	3.14539e-10	Tumor	anti_mPD_1_mutmIL15 vs Isotype Control
Tnrc18	0.73649	5.06182	3.68741e-13	3.14539e-10	Tumor	anti_mPD_1_mutmIL15 vs Isotype Control
Elf1	0.950349	5.60719	3.78279e-13	3.14539e-10	Tumor	anti_mPD_1_mutmIL15 vs Isotype Control
Gpr68	1.06713	3.33663	4.60682e-13	3.67735e-10	Tumor	anti_mPD_1_mutmIL15 vs Isotype Control
Eif4ebp2	-0.63832	7.43513	4.99637e-13	3.83491e-10	Tumor	anti_mPD_1_mutmIL15 vs Isotype Control
Cd47	1.29272	5.1718	5.55694e-13	4.03686e-10	Tumor	anti_mPD_1_mutmIL15 vs Isotype Control
Eif1,Emd	-0.578352	10.4912	5.66406e-13	4.03686e-10	Tumor	anti_mPD_1_mutmIL15 vs Isotype Control
Lsm14a	-0.436254	7.3507	6.98633e-13	4.80756e-10	Tumor	anti_mPD_1_mutmIL15 vs Isotype Control
Ccl24	1.2237	2.59588	8.15819e-13	5.42683e-10	Tumor	anti_mPD_1_mutmIL15 vs Isotype Control
Malt1	0.880013	4.12301	9.24513e-13	5.95148e-10	Tumor	anti_mPD_1_mutmIL15 vs Isotype Control
H2-T9,H2-T10,H2-T22	2.43655	6.10857	9.61712e-13	5.99748e-10	Tumor	anti_mPD_1_mutmIL15 vs Isotype Control
Insl3	1.05396	3.37424	1.00436e-12	6.07365e-10	Tumor	anti_mPD_1_mutmIL15 vs Isotype Control
Dynll1	-0.587387	9.02645	1.0777e-12	6.32546e-10	Tumor	anti_mPD_1_mutmIL15 vs Isotype Control
Slc7a2	1.41411	2.66173	1.14799e-12	6.5455e-10	Tumor	anti_mPD_1_mutmIL15 vs Isotype Control
Capn1	1.15684	4.17783	1.27471e-12	7.06614e-10	Tumor	anti_mPD_1_mutmIL15 vs Isotype Control
H2-DMb1	3.14601	5.84056	1.36789e-12	7.37776e-10	Tumor	anti_mPD_1_mutmIL15 vs Isotype Control
Anapc11	-0.483275	7.70519	1.5242e-12	7.65886e-10	Tumor	anti_mPD_1_mutmIL15 vs Isotype Control
Zbtb7a	0.547602	5.19242	1.53479e-12	7.65886e-10	Tumor	anti_mPD_1_mutmIL15 vs Isotype Control
Trim25	1.13082	5.6014	1.53515e-12	7.65886e-10	Tumor	anti_mPD_1_mutmIL15 vs Isotype Control
Sbno2	0.969225	5.22802	1.71813e-12	8.3627e-10	Tumor	anti_mPD_1_mutmIL15 vs Isotype Control
F10	1.94762	2.92323	1.77771e-12	8.44667e-10	Tumor	anti_mPD_1_mutmIL15 vs Isotype Control
Tap2	2.76661	5.12334	1.94506e-12	9.02688e-10	Tumor	anti_mPD_1_mutmIL15 vs Isotype Control
Cop1	-0.39526	6.48565	2.24044e-12	1.01614e-09	Tumor	anti_mPD_1_mutmIL15 vs Isotype Control
Jak3	1.26625	4.86985	2.55962e-12	1.13511e-09	Tumor	anti_mPD_1_mutmIL15 vs Isotype Control
Parp10	1.54891	5.00478	2.71003e-12	1.17568e-09	Tumor	anti_mPD_1_mutmIL15 vs Isotype Control
Srgn	2.99995	5.04244	3.07867e-12	1.27825e-09	Tumor	anti_mPD_1_mutmIL15 vs Isotype Control
Furin	0.814859	6.43983	3.11921e-12	1.27825e-09	Tumor	anti_mPD_1_mutmIL15 vs Isotype Control
Pcolce	1.15723	6.44561	3.19444e-12	1.27825e-09	Tumor	anti_mPD_1_mutmIL15 vs Isotype Control
Parp9	1.79817	5.60963	3.20268e-12	1.27825e-09	Tumor	anti_mPD_1_mutmIL15 vs Isotype Control
LOC115489401,Psme2,Psme2b	1.90133	6.68383	3.31333e-12	1.29649e-09	Tumor	anti_mPD_1_mutmIL15 vs Isotype Control
Tbc1d10c	1.69827	3.459	3.41475e-12	1.31047e-09	Tumor	anti_mPD_1_mutmIL15 vs Isotype Control
Ccr2	1.55614	2.72237	3.58376e-12	1.34939e-09	Tumor	anti_mPD_1_mutmIL15 vs Isotype Control
Sod3	1.47362	4.16791	3.87248e-12	1.4311e-09	Tumor	anti_mPD_1_mutmIL15 vs Isotype Control
Tapbp	2.50178	6.24873	4.02774e-12	1.46141e-09	Tumor	anti_mPD_1_mutmIL15 vs Isotype Control
Tnfrsf1a	0.744805	6.78012	4.12818e-12	1.47111e-09	Tumor	anti_mPD_1_mutmIL15 vs Isotype Control
4833439L19Rik	-0.436435	7.11016	4.31958e-12	1.47945e-09	Tumor	anti_mPD_1_mutmIL15 vs Isotype Control
Psmb8	3.43106	5.97382	4.32327e-12	1.47945e-09	Tumor	anti_mPD_1_mutmIL15 vs Isotype Control
Gnb1	-0.365373	9.62052	4.37401e-12	1.47945e-09	Tumor	anti_mPD_1_mutmIL15 vs Isotype Control
Tarm1	1.17241	2.91033	4.57488e-12	1.5216e-09	Tumor	anti_mPD_1_mutmIL15 vs Isotype Control
H2-Q9,H2-Q8,H2-D4,H2-Q5,H2-Q7,H2-Q6	3.13913	5.20432	4.75292e-12	1.5549e-09	Tumor	anti_mPD_1_mutmIL15 vs Isotype Control
Maml2	0.848357	4.24114	5.02988e-12	1.61897e-09	Tumor	anti_mPD_1_mutmIL15 vs Isotype Control
Pds5a	-0.456411	7.2476	5.59027e-12	1.7704e-09	Tumor	anti_mPD_1_mutmIL15 vs Isotype Control
Sp110,LOC100041034,LOC102638047	2.38922	4.84987	5.67777e-12	1.7704e-09	Tumor	anti_mPD_1_mutmIL15 vs Isotype Control
Glipr2	1.60419	4.15343	5.82873e-12	1.78951e-09	Tumor	anti_mPD_1_mutmIL15 vs Isotype Control
Fam168b	-0.422312	7.7702	6.07412e-12	1.81107e-09	Tumor	anti_mPD_1_mutmIL15 vs Isotype Control
Mkrn2	-0.411464	5.50345	6.08045e-12	1.81107e-09	Tumor	anti_mPD_1_mutmIL15 vs Isotype Control
Psmb9	3.2297	5.88197	7.32453e-12	2.14953e-09	Tumor	anti_mPD_1_mutmIL15 vs Isotype Control
Fxr1	-0.471305	7.74535	7.60332e-12	2.1732e-09	Tumor	anti_mPD_1_mutmIL15 vs Isotype Control
Ubqln1	-0.436916	6.57394	7.62296e-12	2.1732e-09	Tumor	anti_mPD_1_mutmIL15 vs Isotype Control
Atp13a3	-0.449325	6.9316	8.25871e-12	2.28086e-09	Tumor	anti_mPD_1_mutmIL15 vs Isotype Control
Ahnak	2.28578	5.24677	8.27959e-12	2.28086e-09	Tumor	anti_mPD_1_mutmIL15 vs Isotype Control
Atp2a3	1.573	2.78273	8.34348e-12	2.28086e-09	Tumor	anti_mPD_1_mutmIL15 vs Isotype Control
Trim12a,Trim12c,Trim5	2.38308	4.7392	8.7716e-12	2.36549e-09	Tumor	anti_mPD_1_mutmIL15 vs Isotype Control
Eomes	1.2791	2.95151	9.12226e-12	2.42718e-09	Tumor	anti_mPD_1_mutmIL15 vs Isotype Control
Asnsd1	-0.434267	6.88252	9.24363e-12	2.42718e-09	Tumor	anti_mPD_1_mutmIL15 vs Isotype Control
Psme1	1.59096	7.30795	9.71329e-12	2.51738e-09	Tumor	anti_mPD_1_mutmIL15 vs Isotype Control
Dusp11	-0.344281	7.02652	9.93262e-12	2.52333e-09	Tumor	anti_mPD_1_mutmIL15 vs Isotype Control
Uba7	2.65566	4.39375	9.98914e-12	2.52333e-09	Tumor	anti_mPD_1_mutmIL15 vs Isotype Control
Nrgn	1.17127	3.26454	1.04015e-11	2.59465e-09	Tumor	anti_mPD_1_mutmIL15 vs Isotype Control
Adam8	2.22314	4.58127	1.10551e-11	2.72364e-09	Tumor	anti_mPD_1_mutmIL15 vs Isotype Control
Eif3a	-0.508267	8.5356	1.11967e-11	2.72491e-09	Tumor	anti_mPD_1_mutmIL15 vs Isotype Control
Il2rb	3.32561	4.14553	1.13556e-11	2.73026e-09	Tumor	anti_mPD_1_mutmIL15 vs Isotype Control
Mvp	1.3518	4.93293	1.15465e-11	2.73122e-09	Tumor	anti_mPD_1_mutmIL15 vs Isotype Control
Rpa3	-0.711601	6.18515	1.16333e-11	2.73122e-09	Tumor	anti_mPD_1_mutmIL15 vs Isotype Control
Snx27	-0.374026	6.53928	1.204e-11	2.77866e-09	Tumor	anti_mPD_1_mutmIL15 vs Isotype Control
Ctsw	2.12843	3.33208	1.21138e-11	2.77866e-09	Tumor	anti_mPD_1_mutmIL15 vs Isotype Control
Gm12216	1.31149	2.97358	1.26825e-11	2.87605e-09	Tumor	anti_mPD_1_mutmIL15 vs Isotype Control
Grn	1.31176	8.55031	1.28585e-11	2.8832e-09	Tumor	anti_mPD_1_mutmIL15 vs Isotype Control
Gm2a	1.24386	6.51607	1.38339e-11	3.06743e-09	Tumor	anti_mPD_1_mutmIL15 vs Isotype Control
Traf1	1.92631	3.27204	1.40416e-11	3.07928e-09	Tumor	anti_mPD_1_mutmIL15 vs Isotype Control
Egr2	1.36975	2.75698	1.49255e-11	3.23753e-09	Tumor	anti_mPD_1_mutmIL15 vs Isotype Control
Psmb10	2.66495	6.21758	1.5342e-11	3.29209e-09	Tumor	anti_mPD_1_mutmIL15 vs Isotype Control
Ifnar2	0.71927	6.46658	1.56203e-11	3.31616e-09	Tumor	anti_mPD_1_mutmIL15 vs Isotype Control
Gbp9,Gbp8,Gbp6,Gbp11,Gbp4	4.31232	6.6865	1.60015e-11	3.36132e-09	Tumor	anti_mPD_1_mutmIL15 vs Isotype Control
H2-M3	2.02645	4.18747	1.67702e-11	3.46523e-09	Tumor	anti_mPD_1_mutmIL15 vs Isotype Control
Ntng2	1.12754	3.22818	1.68434e-11	3.46523e-09	Tumor	anti_mPD_1_mutmIL15 vs Isotype Control
Dok2	1.93319	3.15521	1.72242e-11	3.47064e-09	Tumor	anti_mPD_1_mutmIL15 vs Isotype Control
P2ry10	1.37673	2.95518	1.75253e-11	3.47064e-09	Tumor	anti_mPD_1_mutmIL15 vs Isotype Control
Gnpat	-0.481566	6.08561	1.75347e-11	3.47064e-09	Tumor	anti_mPD_1_mutmIL15 vs Isotype Control
Gimap3	2.16786	3.46221	1.75654e-11	3.47064e-09	Tumor	anti_mPD_1_mutmIL15 vs Isotype Control
Stat4	1.69728	2.69374	1.78575e-11	3.49377e-09	Tumor	anti_mPD_1_mutmIL15 vs Isotype Control
Abhd16a	0.829592	5.85203	1.86212e-11	3.5937e-09	Tumor	anti_mPD_1_mutmIL15 vs Isotype Control
Cd74	4.75385	7.02857	1.87285e-11	3.5937e-09	Tumor	anti_mPD_1_mutmIL15 vs Isotype Control
Pglyrp1	1.24599	2.69525	1.9001e-11	3.61128e-09	Tumor	anti_mPD_1_mutmIL15 vs Isotype Control
Flt3l	1.20972	3.96759	1.94169e-11	3.63826e-09	Tumor	anti_mPD_1_mutmIL15 vs Isotype Control
Capn5	1.04756	3.81896	1.95076e-11	3.63826e-09	Tumor	anti_mPD_1_mutmIL15 vs Isotype Control
Il18rap	1.67653	3.20549	1.99906e-11	3.69382e-09	Tumor	anti_mPD_1_mutmIL15 vs Isotype Control
Axl	2.84477	5.59086	2.10739e-11	3.8466e-09	Tumor	anti_mPD_1_mutmIL15 vs Isotype Control
H2-Aa	5.06013	6.57505	2.12029e-11	3.8466e-09	Tumor	anti_mPD_1_mutmIL15 vs Isotype Control
Ccl9	1.84195	3.81709	2.17076e-11	3.90268e-09	Tumor	anti_mPD_1_mutmIL15 vs Isotype Control
Tnfrsf18	1.21293	2.99686	2.19256e-11	3.90667e-09	Tumor	anti_mPD_1_mutmIL15 vs Isotype Control
Vps72	-0.415329	5.59616	2.25236e-11	3.97771e-09	Tumor	anti_mPD_1_mutmIL15 vs Isotype Control
Il27ra	1.30101	2.66969	2.28215e-11	3.99496e-09	Tumor	anti_mPD_1_mutmIL15 vs Isotype Control
Cd247	1.60944	3.54748	2.56014e-11	4.44262e-09	Tumor	anti_mPD_1_mutmIL15 vs Isotype Control
Csrnp1	1.07023	4.02206	2.79813e-11	4.81375e-09	Tumor	anti_mPD_1_mutmIL15 vs Isotype Control
C1s1	1.52931	3.58008	2.86715e-11	4.89033e-09	Tumor	anti_mPD_1_mutmIL15 vs Isotype Control
Atp8b4	1.98483	3.46313	2.94001e-11	4.9721e-09	Tumor	anti_mPD_1_mutmIL15 vs Isotype Control
Trp53	-0.486905	7.007	3.01064e-11	5.03045e-09	Tumor	anti_mPD_1_mutmIL15 vs Isotype Control
S100a4	2.45044	4.26811	3.02493e-11	5.03045e-09	Tumor	anti_mPD_1_mutmIL15 vs Isotype Control
Asb13	0.76164	3.5763	3.07369e-11	5.06931e-09	Tumor	anti_mPD_1_mutmIL15 vs Isotype Control
Trpv2	0.688375	5.59551	3.2046e-11	5.24188e-09	Tumor	anti_mPD_1_mutmIL15 vs Isotype Control
Irgm1	3.21535	7.51982	3.4315e-11	5.5674e-09	Tumor	anti_mPD_1_mutmIL15 vs Isotype Control
Jak2	0.783255	5.35609	3.56174e-11	5.71813e-09	Tumor	anti_mPD_1_mutmIL15 vs Isotype Control
Ccrl2	1.40599	3.54699	3.58171e-11	5.71813e-09	Tumor	anti_mPD_1_mutmIL15 vs Isotype Control
Galnt6	1.37548	2.87032	3.7065e-11	5.87039e-09	Tumor	anti_mPD_1_mutmIL15 vs Isotype Control
Pros1	1.06293	4.48681	3.95669e-11	6.2173e-09	Tumor	anti_mPD_1_mutmIL15 vs Isotype Control
Rnf19b	1.83215	4.90309	4.07829e-11	6.35831e-09	Tumor	anti_mPD_1_mutmIL15 vs Isotype Control
Shisa5	1.41707	6.26989	4.13498e-11	6.39672e-09	Tumor	anti_mPD_1_mutmIL15 vs Isotype Control
Trgc1	1.33617	3.422	4.37918e-11	6.72238e-09	Tumor	anti_mPD_1_mutmIL15 vs Isotype Control
Ctla4	1.29906	2.5915	4.55976e-11	6.90132e-09	Tumor	anti_mPD_1_mutmIL15 vs Isotype Control
Dusp10	1.04273	3.09777	4.58339e-11	6.90132e-09	Tumor	anti_mPD_1_mutmIL15 vs Isotype Control
Il2ra	1.39581	2.52799	4.59949e-11	6.90132e-09	Tumor	anti_mPD_1_mutmIL15 vs Isotype Control
Itk	1.75023	3.17436	4.68512e-11	6.97733e-09	Tumor	anti_mPD_1_mutmIL15 vs Isotype Control
Parp3	1.1691	5.22502	4.85121e-11	7.17116e-09	Tumor	anti_mPD_1_mutmIL15 vs Isotype Control
Rps2,Gm45855	-0.636079	10.6671	4.89164e-11	7.17777e-09	Tumor	anti_mPD_1_mutmIL15 vs Isotype Control
Hcar2	1.24095	3.00234	5.0234e-11	7.31729e-09	Tumor	anti_mPD_1_mutmIL15 vs Isotype Control
Sh2d2a	1.67647	2.73141	5.19518e-11	7.5093e-09	Tumor	anti_mPD_1_mutmIL15 vs Isotype Control
Ssr3	-0.495375	8.22645	5.28099e-11	7.5093e-09	Tumor	anti_mPD_1_mutmIL15 vs Isotype Control
Trbc1	2.2809	3.70265	5.30025e-11	7.5093e-09	Tumor	anti_mPD_1_mutmIL15 vs Isotype Control
Hpcal1	1.09854	4.81498	5.30573e-11	7.5093e-09	Tumor	anti_mPD_1_mutmIL15 vs Isotype Control
Gadd45g	0.979937	2.93861	5.39984e-11	7.58868e-09	Tumor	anti_mPD_1_mutmIL15 vs Isotype Control
Irf1	2.98334	6.66464	5.70884e-11	7.96682e-09	Tumor	anti_mPD_1_mutmIL15 vs Isotype Control
Car4	1.08079	2.22594	5.86557e-11	8.08399e-09	Tumor	anti_mPD_1_mutmIL15 vs Isotype Control
Agpat5	-0.669026	6.60154	5.87382e-11	8.08399e-09	Tumor	anti_mPD_1_mutmIL15 vs Isotype Control
Lcp1	2.46246	6.10923	5.96952e-11	8.15944e-09	Tumor	anti_mPD_1_mutmIL15 vs Isotype Control
Adipor2	-0.370843	6.31057	6.1055e-11	8.28853e-09	Tumor	anti_mPD_1_mutmIL15 vs Isotype Control
Erap1	1.76847	5.35326	6.27796e-11	8.46506e-09	Tumor	anti_mPD_1_mutmIL15 vs Isotype Control
Ifi47	3.82144	6.24409	6.48918e-11	8.65919e-09	Tumor	anti_mPD_1_mutmIL15 vs Isotype Control
Prnp	0.635041	4.84654	6.50871e-11	8.65919e-09	Tumor	anti_mPD_1_mutmIL15 vs Isotype Control
Arhgap26	0.779597	4.68994	6.58593e-11	8.70389e-09	Tumor	anti_mPD_1_mutmIL15 vs Isotype Control
Aebp2	-0.573397	7.66158	6.97407e-11	9.15622e-09	Tumor	anti_mPD_1_mutmIL15 vs Isotype Control
Nkg7	3.06873	4.07925	7.128e-11	9.29715e-09	Tumor	anti_mPD_1_mutmIL15 vs Isotype Control
Rbms1	0.816098	6.02647	7.24943e-11	9.39413e-09	Tumor	anti_mPD_1_mutmIL15 vs Isotype Control
H2-Eb1	4.57541	5.84327	7.40589e-11	9.53496e-09	Tumor	anti_mPD_1_mutmIL15 vs Isotype Control
Stat1	2.25707	5.28475	7.59905e-11	9.68309e-09	Tumor	anti_mPD_1_mutmIL15 vs Isotype Control
Klrc1	1.59903	2.53345	7.75546e-11	9.68309e-09	Tumor	anti_mPD_1_mutmIL15 vs Isotype Control
D630039A03Rik	0.909434	2.4045	7.76344e-11	9.68309e-09	Tumor	anti_mPD_1_mutmIL15 vs Isotype Control
Twsg1	0.668333	4.91045	7.83923e-11	9.68309e-09	Tumor	anti_mPD_1_mutmIL15 vs Isotype Control
Anpep	2.11465	3.94297	7.85305e-11	9.68309e-09	Tumor	anti_mPD_1_mutmIL15 vs Isotype Control
Gm10190	0.9588	2.72164	7.91872e-11	9.68309e-09	Tumor	anti_mPD_1_mutmIL15 vs Isotype Control
Herc3	0.618784	4.3435	7.92117e-11	9.68309e-09	Tumor	anti_mPD_1_mutmIL15 vs Isotype Control
Klrk1	2.22017	3.15272	8.0213e-11	9.68309e-09	Tumor	anti_mPD_1_mutmIL15 vs Isotype Control
Cd28	1.34746	2.77478	8.03167e-11	9.68309e-09	Tumor	anti_mPD_1_mutmIL15 vs Isotype Control
Mpnd	-0.466431	6.45041	8.0764e-11	9.68309e-09	Tumor	anti_mPD_1_mutmIL15 vs Isotype Control
Pim1	1.42998	4.33885	8.07766e-11	9.68309e-09	Tumor	anti_mPD_1_mutmIL15 vs Isotype Control
1190007I07Rik,1810014B01Rik	-0.484169	6.15762	8.12927e-11	9.68309e-09	Tumor	anti_mPD_1_mutmIL15 vs Isotype Control
Mtfr1	-0.56513	6.52033	8.15173e-11	9.68309e-09	Tumor	anti_mPD_1_mutmIL15 vs Isotype Control
Lamtor1	-0.434209	7.98508	8.36636e-11	9.87924e-09	Tumor	anti_mPD_1_mutmIL15 vs Isotype Control
Leprotl1	0.38891	6.53881	8.8563e-11	1.03491e-08	Tumor	anti_mPD_1_mutmIL15 vs Isotype Control
Irf9	1.11582	5.61194	8.86803e-11	1.03491e-08	Tumor	anti_mPD_1_mutmIL15 vs Isotype Control
D16Ertd472e	1.24169	2.51029	9.02753e-11	1.04018e-08	Tumor	anti_mPD_1_mutmIL15 vs Isotype Control
Tmem229b	1.43406	3.84887	9.07317e-11	1.04018e-08	Tumor	anti_mPD_1_mutmIL15 vs Isotype Control
Zc3h7a	0.385872	5.67995	9.17056e-11	1.04018e-08	Tumor	anti_mPD_1_mutmIL15 vs Isotype Control
Itpkb	0.649988	5.7597	9.17881e-11	1.04018e-08	Tumor	anti_mPD_1_mutmIL15 vs Isotype Control
Hcst	1.74161	3.16717	9.26684e-11	1.04018e-08	Tumor	anti_mPD_1_mutmIL15 vs Isotype Control
Tapbpl	2.12499	4.45805	9.27702e-11	1.04018e-08	Tumor	anti_mPD_1_mutmIL15 vs Isotype Control
H2-Ab1	4.85742	6.28673	9.27803e-11	1.04018e-08	Tumor	anti_mPD_1_mutmIL15 vs Isotype Control
Clec7a	2.50619	3.62072	9.43159e-11	1.05149e-08	Tumor	anti_mPD_1_mutmIL15 vs Isotype Control
Cyld	0.616998	5.43568	1.01403e-10	1.12422e-08	Tumor	anti_mPD_1_mutmIL15 vs Isotype Control
Krtcap2	-0.538303	8.28322	1.0255e-10	1.13065e-08	Tumor	anti_mPD_1_mutmIL15 vs Isotype Control
Rarres2	1.80692	3.31228	1.03871e-10	1.13892e-08	Tumor	anti_mPD_1_mutmIL15 vs Isotype Control
Idnk	1.18744	5.4607	1.04707e-10	1.14183e-08	Tumor	anti_mPD_1_mutmIL15 vs Isotype Control
Socs3	1.48338	4.99884	1.06193e-10	1.15173e-08	Tumor	anti_mPD_1_mutmIL15 vs Isotype Control
Bcl3	1.42478	3.72691	1.08694e-10	1.17248e-08	Tumor	anti_mPD_1_mutmIL15 vs Isotype Control
Ipo7	-0.553667	7.47431	1.17479e-10	1.25874e-08	Tumor	anti_mPD_1_mutmIL15 vs Isotype Control
Rinl	1.21906	2.83281	1.17951e-10	1.25874e-08	Tumor	anti_mPD_1_mutmIL15 vs Isotype Control
Dtx3l	1.65042	5.88981	1.24741e-10	1.32411e-08	Tumor	anti_mPD_1_mutmIL15 vs Isotype Control
Csf1	1.46466	3.77852	1.26592e-10	1.33665e-08	Tumor	anti_mPD_1_mutmIL15 vs Isotype Control
S100a6	2.16602	4.78735	1.31391e-10	1.37297e-08	Tumor	anti_mPD_1_mutmIL15 vs Isotype Control
Cr1l	0.467425	5.74479	1.31698e-10	1.37297e-08	Tumor	anti_mPD_1_mutmIL15 vs Isotype Control
Chil3	1.59111	3.30271	1.32096e-10	1.37297e-08	Tumor	anti_mPD_1_mutmIL15 vs Isotype Control
Ablim1	0.767568	6.14845	1.34791e-10	1.3922e-08	Tumor	anti_mPD_1_mutmIL15 vs Isotype Control
Gsdmd	2.01599	4.42611	1.35341e-10	1.3922e-08	Tumor	anti_mPD_1_mutmIL15 vs Isotype Control
Ybx1	-0.560214	9.288	1.37777e-10	1.40999e-08	Tumor	anti_mPD_1_mutmIL15 vs Isotype Control
Rplp0	-0.431993	10.6944	1.41674e-10	1.44247e-08	Tumor	anti_mPD_1_mutmIL15 vs Isotype Control
Tmem106a	1.70752	4.42477	1.43966e-10	1.45837e-08	Tumor	anti_mPD_1_mutmIL15 vs Isotype Control
Nfatc2	1.63707	3.38919	1.45343e-10	1.46363e-08	Tumor	anti_mPD_1_mutmIL15 vs Isotype Control
Ssrp1	-0.528414	7.1478	1.46057e-10	1.46363e-08	Tumor	anti_mPD_1_mutmIL15 vs Isotype Control
Dennd1c	1.45188	3.07737	1.47337e-10	1.46363e-08	Tumor	anti_mPD_1_mutmIL15 vs Isotype Control
Pum2	-0.378415	7.36049	1.4742e-10	1.46363e-08	Tumor	anti_mPD_1_mutmIL15 vs Isotype Control
Coro1a	2.74319	4.651	1.50596e-10	1.48777e-08	Tumor	anti_mPD_1_mutmIL15 vs Isotype Control
Cdk6	0.933869	4.90795	1.53787e-10	1.51181e-08	Tumor	anti_mPD_1_mutmIL15 vs Isotype Control
Cth	-0.891676	4.34697	1.56798e-10	1.53386e-08	Tumor	anti_mPD_1_mutmIL15 vs Isotype Control
Gimap7	1.47317	3.12013	1.58384e-10	1.54181e-08	Tumor	anti_mPD_1_mutmIL15 vs Isotype Control
Parvg	1.45542	3.62792	1.63856e-10	1.58734e-08	Tumor	anti_mPD_1_mutmIL15 vs Isotype Control
Itm2b	1.45084	8.17031	1.66282e-10	1.60305e-08	Tumor	anti_mPD_1_mutmIL15 vs Isotype Control
Vwf	1.07007	3.0301	1.6995e-10	1.6206e-08	Tumor	anti_mPD_1_mutmIL15 vs Isotype Control
Lrrk2	0.712861	4.21979	1.70697e-10	1.6206e-08	Tumor	anti_mPD_1_mutmIL15 vs Isotype Control
Cd8a	2.07028	3.7538	1.71121e-10	1.6206e-08	Tumor	anti_mPD_1_mutmIL15 vs Isotype Control
Cxcr6	1.44519	3.11144	1.71351e-10	1.6206e-08	Tumor	anti_mPD_1_mutmIL15 vs Isotype Control
Il15ra	1.41238	3.29785	1.83305e-10	1.71521e-08	Tumor	anti_mPD_1_mutmIL15 vs Isotype Control
Fnbp1	0.828607	5.60726	1.83641e-10	1.71521e-08	Tumor	anti_mPD_1_mutmIL15 vs Isotype Control
Taar7a,Taar7d	0.755625	2.4852	1.84135e-10	1.71521e-08	Tumor	anti_mPD_1_mutmIL15 vs Isotype Control
Gid4	-0.578617	5.74414	1.85284e-10	1.71521e-08	Tumor	anti_mPD_1_mutmIL15 vs Isotype Control
Havcr2	1.54342	3.1869	1.86058e-10	1.71521e-08	Tumor	anti_mPD_1_mutmIL15 vs Isotype Control
Gbp7	3.28228	5.7013	1.86511e-10	1.71521e-08	Tumor	anti_mPD_1_mutmIL15 vs Isotype Control
Ctss	3.71405	6.17967	1.91161e-10	1.74992e-08	Tumor	anti_mPD_1_mutmIL15 vs Isotype Control
Dusp5	1.03835	3.65304	1.92855e-10	1.75736e-08	Tumor	anti_mPD_1_mutmIL15 vs Isotype Control
Gimap9	1.01475	4.14928	1.95315e-10	1.77168e-08	Tumor	anti_mPD_1_mutmIL15 vs Isotype Control
Gpx4	-0.488387	8.71896	1.97184e-10	1.77605e-08	Tumor	anti_mPD_1_mutmIL15 vs Isotype Control
Ltb4r1	0.982492	2.82596	1.97576e-10	1.77605e-08	Tumor	anti_mPD_1_mutmIL15 vs Isotype Control
Cd274	2.37319	5.2774	2.00822e-10	1.79713e-08	Tumor	anti_mPD_1_mutmIL15 vs Isotype Control
Usp25	0.575946	5.60996	2.06062e-10	1.83579e-08	Tumor	anti_mPD_1_mutmIL15 vs Isotype Control
Kcmf1	-0.424352	7.52322	2.08098e-10	1.84569e-08	Tumor	anti_mPD_1_mutmIL15 vs Isotype Control
Mafk	0.487337	4.61665	2.14327e-10	1.89188e-08	Tumor	anti_mPD_1_mutmIL15 vs Isotype Control
Smap2	0.650701	5.1596	2.15202e-10	1.89188e-08	Tumor	anti_mPD_1_mutmIL15 vs Isotype Control
Cd3g	2.17417	3.67689	2.1651e-10	1.89503e-08	Tumor	anti_mPD_1_mutmIL15 vs Isotype Control
Snrpa	-0.44376	7.26542	2.19362e-10	1.91161e-08	Tumor	anti_mPD_1_mutmIL15 vs Isotype Control
Spsb1	0.925362	3.77083	2.27811e-10	1.9766e-08	Tumor	anti_mPD_1_mutmIL15 vs Isotype Control
Sp100	2.19817	4.55604	2.38136e-10	2.05725e-08	Tumor	anti_mPD_1_mutmIL15 vs Isotype Control
Il13ra1	1.15683	4.33024	2.55175e-10	2.19495e-08	Tumor	anti_mPD_1_mutmIL15 vs Isotype Control
Chpf2	0.603932	5.26703	2.58172e-10	2.19637e-08	Tumor	anti_mPD_1_mutmIL15 vs Isotype Control
Gimap8	1.68097	3.73698	2.58589e-10	2.19637e-08	Tumor	anti_mPD_1_mutmIL15 vs Isotype Control
Il12rb2	1.18344	2.67208	2.60437e-10	2.19637e-08	Tumor	anti_mPD_1_mutmIL15 vs Isotype Control
Ccl5	3.79132	5.4628	2.61133e-10	2.19637e-08	Tumor	anti_mPD_1_mutmIL15 vs Isotype Control
Laptm5	3.25862	5.39824	2.61215e-10	2.19637e-08	Tumor	anti_mPD_1_mutmIL15 vs Isotype Control
Xdh	1.72303	4.77254	2.62591e-10	2.19637e-08	Tumor	anti_mPD_1_mutmIL15 vs Isotype Control
Pld3	0.855877	5.77052	2.63044e-10	2.19637e-08	Tumor	anti_mPD_1_mutmIL15 vs Isotype Control
Cd52	3.60585	5.32353	2.64965e-10	2.20319e-08	Tumor	anti_mPD_1_mutmIL15 vs Isotype Control
B4galnt1	2.13453	3.80533	2.69716e-10	2.22756e-08	Tumor	anti_mPD_1_mutmIL15 vs Isotype Control
Zfp36	1.35016	5.28737	2.70129e-10	2.22756e-08	Tumor	anti_mPD_1_mutmIL15 vs Isotype Control
Pdgfd	1.03077	3.06902	2.75069e-10	2.25449e-08	Tumor	anti_mPD_1_mutmIL15 vs Isotype Control
Wbp11	-0.484477	7.1089	2.75654e-10	2.25449e-08	Tumor	anti_mPD_1_mutmIL15 vs Isotype Control
Pcgf5	0.758167	4.12674	2.8192e-10	2.29081e-08	Tumor	anti_mPD_1_mutmIL15 vs Isotype Control
Amz2	-0.328308	5.96257	2.82391e-10	2.29081e-08	Tumor	anti_mPD_1_mutmIL15 vs Isotype Control
4930523C07Rik	1.11123	3.16606	2.87496e-10	2.32278e-08	Tumor	anti_mPD_1_mutmIL15 vs Isotype Control
AI467606	1.10217	2.84077	2.91891e-10	2.34878e-08	Tumor	anti_mPD_1_mutmIL15 vs Isotype Control
Dexi	0.548934	3.64084	2.99223e-10	2.39811e-08	Tumor	anti_mPD_1_mutmIL15 vs Isotype Control
Ppp1ccb,Ppp1cc	-0.459159	8.58454	3.02781e-10	2.41692e-08	Tumor	anti_mPD_1_mutmIL15 vs Isotype Control
Trac	2.25748	3.73865	3.05317e-10	2.42746e-08	Tumor	anti_mPD_1_mutmIL15 vs Isotype Control
Socs2	0.791525	3.42153	3.10561e-10	2.45102e-08	Tumor	anti_mPD_1_mutmIL15 vs Isotype Control
Mllt1	-0.528833	6.56479	3.11103e-10	2.45102e-08	Tumor	anti_mPD_1_mutmIL15 vs Isotype Control
Khdc1c,Khdc1a	0.903508	2.56398	3.14019e-10	2.45102e-08	Tumor	anti_mPD_1_mutmIL15 vs Isotype Control
Stom	1.27826	5.19388	3.14022e-10	2.45102e-08	Tumor	anti_mPD_1_mutmIL15 vs Isotype Control
Insl6	0.94988	3.74419	3.15418e-10	2.45102e-08	Tumor	anti_mPD_1_mutmIL15 vs Isotype Control
Emilin2	1.52374	3.12221	3.1565e-10	2.45102e-08	Tumor	anti_mPD_1_mutmIL15 vs Isotype Control
Trim36	0.804585	2.85019	3.21889e-10	2.48196e-08	Tumor	anti_mPD_1_mutmIL15 vs Isotype Control
Arhgap15	1.20724	3.30162	3.22437e-10	2.48196e-08	Tumor	anti_mPD_1_mutmIL15 vs Isotype Control
Ccr7	1.26611	2.82991	3.23366e-10	2.48196e-08	Tumor	anti_mPD_1_mutmIL15 vs Isotype Control
Cd53	2.70177	4.8578	3.30648e-10	2.52813e-08	Tumor	anti_mPD_1_mutmIL15 vs Isotype Control
Traf3ip3	1.31234	3.2192	3.3342e-10	2.53959e-08	Tumor	anti_mPD_1_mutmIL15 vs Isotype Control
Slitrk2	0.664224	2.67495	3.37854e-10	2.56222e-08	Tumor	anti_mPD_1_mutmIL15 vs Isotype Control
Casp12	2.20021	3.94357	3.38959e-10	2.56222e-08	Tumor	anti_mPD_1_mutmIL15 vs Isotype Control
Dgka	1.47427	3.71875	3.41373e-10	2.57073e-08	Tumor	anti_mPD_1_mutmIL15 vs Isotype Control
Plaat3	1.76874	4.94784	3.4545e-10	2.58379e-08	Tumor	anti_mPD_1_mutmIL15 vs Isotype Control
Polr2j	-0.348591	6.14201	3.45697e-10	2.58379e-08	Tumor	anti_mPD_1_mutmIL15 vs Isotype Control
Fubp1	-0.509354	7.60918	3.51492e-10	2.61731e-08	Tumor	anti_mPD_1_mutmIL15 vs Isotype Control
Ctsb	1.40902	8.21695	3.65472e-10	2.70671e-08	Tumor	anti_mPD_1_mutmIL15 vs Isotype Control
Cmtm6	0.783989	5.04759	3.66212e-10	2.70671e-08	Tumor	anti_mPD_1_mutmIL15 vs Isotype Control
Ifih1	1.61349	4.5639	3.73464e-10	2.74881e-08	Tumor	anti_mPD_1_mutmIL15 vs Isotype Control
Runx3	1.08686	4.28118	3.74662e-10	2.74881e-08	Tumor	anti_mPD_1_mutmIL15 vs Isotype Control
Hdc	0.868338	2.52088	3.80976e-10	2.7772e-08	Tumor	anti_mPD_1_mutmIL15 vs Isotype Control
Pabpc1	-0.455	9.4761	3.81315e-10	2.7772e-08	Tumor	anti_mPD_1_mutmIL15 vs Isotype Control
Atp6v1c2	0.840415	2.67495	3.8502e-10	2.79399e-08	Tumor	anti_mPD_1_mutmIL15 vs Isotype Control
Il18bp	2.36574	5.18369	3.93869e-10	2.84784e-08	Tumor	anti_mPD_1_mutmIL15 vs Isotype Control
Apobec3	2.87734	4.51293	4.01202e-10	2.87334e-08	Tumor	anti_mPD_1_mutmIL15 vs Isotype Control
Igtp	4.14224	6.53002	4.017e-10	2.87334e-08	Tumor	anti_mPD_1_mutmIL15 vs Isotype Control
Phf14	-0.472145	6.73099	4.01714e-10	2.87334e-08	Tumor	anti_mPD_1_mutmIL15 vs Isotype Control
Parp12	1.56999	6.02128	4.05421e-10	2.88949e-08	Tumor	anti_mPD_1_mutmIL15 vs Isotype Control
Cyba	1.64837	6.44256	4.07961e-10	2.89176e-08	Tumor	anti_mPD_1_mutmIL15 vs Isotype Control
Ube2l6	2.21667	5.32883	4.09779e-10	2.89176e-08	Tumor	anti_mPD_1_mutmIL15 vs Isotype Control
Crmp1	-0.745854	5.36002	4.10086e-10	2.89176e-08	Tumor	anti_mPD_1_mutmIL15 vs Isotype Control
Irgm2	3.24245	5.67982	4.27868e-10	3.00394e-08	Tumor	anti_mPD_1_mutmIL15 vs Isotype Control
Trafd1	1.77843	5.61664	4.29006e-10	3.00394e-08	Tumor	anti_mPD_1_mutmIL15 vs Isotype Control
Tgtp1,Tgtp2	4.94943	6.78346	4.35278e-10	3.03721e-08	Tumor	anti_mPD_1_mutmIL15 vs Isotype Control
Gzma	2.79538	3.73966	4.4124e-10	3.06808e-08	Tumor	anti_mPD_1_mutmIL15 vs Isotype Control
Zbtb5	0.5988	4.1513	4.47456e-10	3.1005e-08	Tumor	anti_mPD_1_mutmIL15 vs Isotype Control
Cp	1.74001	4.22896	4.52914e-10	3.12746e-08	Tumor	anti_mPD_1_mutmIL15 vs Isotype Control
Lyz2	2.96187	4.80532	4.54829e-10	3.12985e-08	Tumor	anti_mPD_1_mutmIL15 vs Isotype Control
Gpr52	0.745754	2.63089	4.61332e-10	3.16369e-08	Tumor	anti_mPD_1_mutmIL15 vs Isotype Control
Cd3d	2.13966	3.13985	4.78785e-10	3.26857e-08	Tumor	anti_mPD_1_mutmIL15 vs Isotype Control
Stat3	0.829914	7.50517	4.79901e-10	3.26857e-08	Tumor	anti_mPD_1_mutmIL15 vs Isotype Control
Ptgs2	0.980636	2.60921	4.89839e-10	3.32077e-08	Tumor	anti_mPD_1_mutmIL15 vs Isotype Control
Smad7	0.862867	4.10124	4.90894e-10	3.32077e-08	Tumor	anti_mPD_1_mutmIL15 vs Isotype Control
Flot2	0.459761	6.17733	4.9678e-10	3.34498e-08	Tumor	anti_mPD_1_mutmIL15 vs Isotype Control
Kpna4	-0.408874	6.75726	4.99231e-10	3.34498e-08	Tumor	anti_mPD_1_mutmIL15 vs Isotype Control
Aktip	-0.477172	5.422	4.99502e-10	3.34498e-08	Tumor	anti_mPD_1_mutmIL15 vs Isotype Control
Tspo	0.803671	6.76384	5.05795e-10	3.3758e-08	Tumor	anti_mPD_1_mutmIL15 vs Isotype Control
Hus1b	0.611946	2.90366	5.18736e-10	3.44305e-08	Tumor	anti_mPD_1_mutmIL15 vs Isotype Control
Gstm5	-0.708721	5.5624	5.19321e-10	3.44305e-08	Tumor	anti_mPD_1_mutmIL15 vs Isotype Control
Cx3cl1	1.19021	3.11659	5.24528e-10	3.46334e-08	Tumor	anti_mPD_1_mutmIL15 vs Isotype Control
Sorl1	1.3533	3.27277	5.25852e-10	3.46334e-08	Tumor	anti_mPD_1_mutmIL15 vs Isotype Control
Ddx58	1.42544	4.62183	5.28273e-10	3.46783e-08	Tumor	anti_mPD_1_mutmIL15 vs Isotype Control
Trim21	1.39982	3.88427	5.37278e-10	3.51538e-08	Tumor	anti_mPD_1_mutmIL15 vs Isotype Control
Tbx21	1.26001	2.92652	5.48178e-10	3.57498e-08	Tumor	anti_mPD_1_mutmIL15 vs Isotype Control
Slfn2	1.94466	3.18388	5.53667e-10	3.5906e-08	Tumor	anti_mPD_1_mutmIL15 vs Isotype Control
Arl5c	1.32362	2.89097	5.54171e-10	3.5906e-08	Tumor	anti_mPD_1_mutmIL15 vs Isotype Control
Tmsb4x	2.31222	9.30931	5.75406e-10	3.71612e-08	Tumor	anti_mPD_1_mutmIL15 vs Isotype Control
Klrd1	2.31156	3.43781	5.9e-10	3.79807e-08	Tumor	anti_mPD_1_mutmIL15 vs Isotype Control
Fkbp15	0.494272	5.03238	6.04767e-10	3.88062e-08	Tumor	anti_mPD_1_mutmIL15 vs Isotype Control
Ikzf2	0.918407	4.04062	6.11912e-10	3.91055e-08	Tumor	anti_mPD_1_mutmIL15 vs Isotype Control
Ctso	1.02078	4.40388	6.15288e-10	3.91055e-08	Tumor	anti_mPD_1_mutmIL15 vs Isotype Control
Acly	-0.80475	8.29031	6.1531e-10	3.91055e-08	Tumor	anti_mPD_1_mutmIL15 vs Isotype Control
Iqca1l	0.719586	2.33332	6.28807e-10	3.98364e-08	Tumor	anti_mPD_1_mutmIL15 vs Isotype Control
Gzmd	1.26823	2.05108	6.39414e-10	4.03802e-08	Tumor	anti_mPD_1_mutmIL15 vs Isotype Control
Zfp638	-0.357257	6.34546	6.8906e-10	4.33782e-08	Tumor	anti_mPD_1_mutmIL15 vs Isotype Control
Ccdc167	-0.461091	4.9042	6.98731e-10	4.38486e-08	Tumor	anti_mPD_1_mutmIL15 vs Isotype Control
Tnfrsf14	2.33537	4.23609	7.24749e-10	4.53389e-08	Tumor	anti_mPD_1_mutmIL15 vs Isotype Control
Hnrnpll	-0.444089	7.06703	7.27703e-10	4.53814e-08	Tumor	anti_mPD_1_mutmIL15 vs Isotype Control
Tmem140	2.49218	4.62871	7.30355e-10	4.54049e-08	Tumor	anti_mPD_1_mutmIL15 vs Isotype Control
Slc66a2	0.591571	4.22162	7.33306e-10	4.54468e-08	Tumor	anti_mPD_1_mutmIL15 vs Isotype Control
Irf8	3.33899	5.32493	7.4066e-10	4.57604e-08	Tumor	anti_mPD_1_mutmIL15 vs Isotype Control
Ankfy1	0.396926	6.30386	7.43833e-10	4.57933e-08	Tumor	anti_mPD_1_mutmIL15 vs Isotype Control
Hsh2d	0.890864	2.69805	7.45855e-10	4.57933e-08	Tumor	anti_mPD_1_mutmIL15 vs Isotype Control
Rab43	0.781321	5.0214	7.48077e-10	4.57933e-08	Tumor	anti_mPD_1_mutmIL15 vs Isotype Control
Cst7	1.38526	2.75357	7.56159e-10	4.61465e-08	Tumor	anti_mPD_1_mutmIL15 vs Isotype Control
Spn	1.66448	2.95679	7.60388e-10	4.62631e-08	Tumor	anti_mPD_1_mutmIL15 vs Isotype Control
Arl4c	1.77437	3.99576	7.76384e-10	4.70928e-08	Tumor	anti_mPD_1_mutmIL15 vs Isotype Control
Zfp710	0.657181	4.38175	8.05808e-10	4.87294e-08	Tumor	anti_mPD_1_mutmIL15 vs Isotype Control
Enho	-0.919572	5.73914	8.20741e-10	4.94825e-08	Tumor	anti_mPD_1_mutmIL15 vs Isotype Control
Cybc1	0.560681	4.95237	8.31995e-10	5.00099e-08	Tumor	anti_mPD_1_mutmIL15 vs Isotype Control
Ccr1	1.45656	3.34756	8.36857e-10	5.01511e-08	Tumor	anti_mPD_1_mutmIL15 vs Isotype Control
Clec2d	2.81082	4.98674	8.39521e-10	5.01601e-08	Tumor	anti_mPD_1_mutmIL15 vs Isotype Control
Ifitm3	1.84594	8.18668	8.45646e-10	5.02625e-08	Tumor	anti_mPD_1_mutmIL15 vs Isotype Control
Spp1	2.3305	5.08626	8.46272e-10	5.02625e-08	Tumor	anti_mPD_1_mutmIL15 vs Isotype Control
Gm6402,Rps17	-0.590701	10.0715	8.54205e-10	5.04488e-08	Tumor	anti_mPD_1_mutmIL15 vs Isotype Control
Raf1	-0.310125	6.55432	8.54465e-10	5.04488e-08	Tumor	anti_mPD_1_mutmIL15 vs Isotype Control
Itm2c	0.506295	7.72004	8.85986e-10	5.21556e-08	Tumor	anti_mPD_1_mutmIL15 vs Isotype Control
Btg2	1.39965	3.84205	8.8939e-10	5.22019e-08	Tumor	anti_mPD_1_mutmIL15 vs Isotype Control
Atp2b4	1.06268	3.18639	9.02361e-10	5.28079e-08	Tumor	anti_mPD_1_mutmIL15 vs Isotype Control
Snd1	-0.427221	7.4153	9.1606e-10	5.34529e-08	Tumor	anti_mPD_1_mutmIL15 vs Isotype Control
B4galt1	0.735655	5.86581	9.23888e-10	5.37525e-08	Tumor	anti_mPD_1_mutmIL15 vs Isotype Control
Rasal3	0.655327	3.98214	9.30151e-10	5.38397e-08	Tumor	anti_mPD_1_mutmIL15 vs Isotype Control
Ptpre	1.03094	3.46353	9.30782e-10	5.38397e-08	Tumor	anti_mPD_1_mutmIL15 vs Isotype Control
Parp14	2.38897	5.28713	9.41822e-10	5.43208e-08	Tumor	anti_mPD_1_mutmIL15 vs Isotype Control
Lrmp	1.38768	3.03018	9.48399e-10	5.45425e-08	Tumor	anti_mPD_1_mutmIL15 vs Isotype Control
Arhgap45	1.66674	4.45984	9.74802e-10	5.58109e-08	Tumor	anti_mPD_1_mutmIL15 vs Isotype Control
Adamts14	1.18711	3.89345	9.78363e-10	5.58109e-08	Tumor	anti_mPD_1_mutmIL15 vs Isotype Control
Gzmb	2.51659	3.53743	9.78844e-10	5.58109e-08	Tumor	anti_mPD_1_mutmIL15 vs Isotype Control
Bet1	-0.468551	5.84692	9.86518e-10	5.60247e-08	Tumor	anti_mPD_1_mutmIL15 vs Isotype Control
Sema4a	1.68767	3.23889	9.89161e-10	5.60247e-08	Tumor	anti_mPD_1_mutmIL15 vs Isotype Control
Ilrun	0.344315	6.64638	9.91015e-10	5.60247e-08	Tumor	anti_mPD_1_mutmIL15 vs Isotype Control
Aars	-0.720208	7.94192	1.00915e-09	5.6889e-08	Tumor	anti_mPD_1_mutmIL15 vs Isotype Control
Icosl	0.731112	3.28757	1.02213e-09	5.7458e-08	Tumor	anti_mPD_1_mutmIL15 vs Isotype Control
AA467197	1.6742	4.42707	1.04668e-09	5.85991e-08	Tumor	anti_mPD_1_mutmIL15 vs Isotype Control
Zap70	1.21487	2.87003	1.0483e-09	5.85991e-08	Tumor	anti_mPD_1_mutmIL15 vs Isotype Control
Impdh2	-0.610126	7.60893	1.05352e-09	5.87265e-08	Tumor	anti_mPD_1_mutmIL15 vs Isotype Control
Lgmn	1.43112	7.7662	1.08516e-09	6.03217e-08	Tumor	anti_mPD_1_mutmIL15 vs Isotype Control
C1ra	1.66629	5.00147	1.09062e-09	6.04565e-08	Tumor	anti_mPD_1_mutmIL15 vs Isotype Control
Tigit	1.56501	3.08778	1.09871e-09	6.07365e-08	Tumor	anti_mPD_1_mutmIL15 vs Isotype Control
Sema7a	1.43424	4.37948	1.12229e-09	6.18686e-08	Tumor	anti_mPD_1_mutmIL15 vs Isotype Control
Cd3e	2.50861	3.77556	1.15441e-09	6.34639e-08	Tumor	anti_mPD_1_mutmIL15 vs Isotype Control
Hnrnpf	-0.475503	9.46398	1.16123e-09	6.36633e-08	Tumor	anti_mPD_1_mutmIL15 vs Isotype Control
Adh5	-0.417131	7.11205	1.17359e-09	6.41647e-08	Tumor	anti_mPD_1_mutmIL15 vs Isotype Control
Plau	1.56256	4.74404	1.19169e-09	6.49765e-08	Tumor	anti_mPD_1_mutmIL15 vs Isotype Control
Rnf31	0.760793	3.98279	1.20514e-09	6.55306e-08	Tumor	anti_mPD_1_mutmIL15 vs Isotype Control
Csf2ra	1.73477	3.90369	1.21237e-09	6.57445e-08	Tumor	anti_mPD_1_mutmIL15 vs Isotype Control
Pmp22	1.78275	4.32022	1.21709e-09	6.58221e-08	Tumor	anti_mPD_1_mutmIL15 vs Isotype Control
Tlr11	0.8575	2.595	1.22208e-09	6.59133e-08	Tumor	anti_mPD_1_mutmIL15 vs Isotype Control
Hnrnpk	-0.515094	9.88587	1.23077e-09	6.6203e-08	Tumor	anti_mPD_1_mutmIL15 vs Isotype Control
Xaf1	1.97251	4.86499	1.25073e-09	6.70954e-08	Tumor	anti_mPD_1_mutmIL15 vs Isotype Control
Hsph1	-0.920081	6.94824	1.29751e-09	6.94184e-08	Tumor	anti_mPD_1_mutmIL15 vs Isotype Control
Asah2	0.767798	3.73219	1.30138e-09	6.94395e-08	Tumor	anti_mPD_1_mutmIL15 vs Isotype Control
Fcer1g	2.43551	5.56844	1.31403e-09	6.99277e-08	Tumor	anti_mPD_1_mutmIL15 vs Isotype Control
Fam169b	0.944287	2.6623	1.32775e-09	7.0366e-08	Tumor	anti_mPD_1_mutmIL15 vs Isotype Control
Kcna3	1.37469	3.2598	1.33254e-09	7.0366e-08	Tumor	anti_mPD_1_mutmIL15 vs Isotype Control
Stat2	1.62768	5.0419	1.33285e-09	7.0366e-08	Tumor	anti_mPD_1_mutmIL15 vs Isotype Control
Arpc5l	-0.387523	7.2336	1.36656e-09	7.19554e-08	Tumor	anti_mPD_1_mutmIL15 vs Isotype Control
Gzmf	1.55513	2.33707	1.39028e-09	7.30117e-08	Tumor	anti_mPD_1_mutmIL15 vs Isotype Control
Larp4	-0.601651	7.32153	1.39946e-09	7.33008e-08	Tumor	anti_mPD_1_mutmIL15 vs Isotype Control
Tfdp1	-0.707417	7.32055	1.4102e-09	7.35681e-08	Tumor	anti_mPD_1_mutmIL15 vs Isotype Control
Rtp4	2.28736	4.73808	1.41194e-09	7.35681e-08	Tumor	anti_mPD_1_mutmIL15 vs Isotype Control
Cdv3	-0.515092	7.99757	1.43612e-09	7.46331e-08	Tumor	anti_mPD_1_mutmIL15 vs Isotype Control
Tnfaip3	1.06026	3.61973	1.45283e-09	7.53056e-08	Tumor	anti_mPD_1_mutmIL15 vs Isotype Control
Rps4x	-0.404237	10.5964	1.45965e-09	7.53249e-08	Tumor	anti_mPD_1_mutmIL15 vs Isotype Control
Zfp526	0.526636	4.38918	1.46225e-09	7.53249e-08	Tumor	anti_mPD_1_mutmIL15 vs Isotype Control
F7	1.27374	2.73976	1.46452e-09	7.53249e-08	Tumor	anti_mPD_1_mutmIL15 vs Isotype Control
Mrps21	-0.408279	7.79587	1.47245e-09	7.55378e-08	Tumor	anti_mPD_1_mutmIL15 vs Isotype Control
Galns	0.643116	4.52855	1.49874e-09	7.66893e-08	Tumor	anti_mPD_1_mutmIL15 vs Isotype Control
Bst2	1.77277	7.25281	1.54085e-09	7.85163e-08	Tumor	anti_mPD_1_mutmIL15 vs Isotype Control
Lilrb4a,Lilr4b	2.78016	4.99561	1.54398e-09	7.85163e-08	Tumor	anti_mPD_1_mutmIL15 vs Isotype Control
Eef2	-0.537829	11.2727	1.54701e-09	7.85163e-08	Tumor	anti_mPD_1_mutmIL15 vs Isotype Control
Upp1	1.42495	3.53509	1.55142e-09	7.85163e-08	Tumor	anti_mPD_1_mutmIL15 vs Isotype Control
Matk	0.878223	2.93706	1.55412e-09	7.85163e-08	Tumor	anti_mPD_1_mutmIL15 vs Isotype Control
Oas1b	1.02041	3.75152	1.56509e-09	7.87776e-08	Tumor	anti_mPD_1_mutmIL15 vs Isotype Control
Adap1	1.60175	3.02735	1.56718e-09	7.87776e-08	Tumor	anti_mPD_1_mutmIL15 vs Isotype Control
Tec	0.71923	3.70607	1.57348e-09	7.88952e-08	Tumor	anti_mPD_1_mutmIL15 vs Isotype Control
Adgrg5	1.01499	2.82319	1.60347e-09	8.01976e-08	Tumor	anti_mPD_1_mutmIL15 vs Isotype Control
Timp1	1.21914	4.73093	1.62221e-09	8.07829e-08	Tumor	anti_mPD_1_mutmIL15 vs Isotype Control
Nfatc1	1.40526	3.56037	1.62327e-09	8.07829e-08	Tumor	anti_mPD_1_mutmIL15 vs Isotype Control
Vav3	1.06041	2.74913	1.62934e-09	8.08834e-08	Tumor	anti_mPD_1_mutmIL15 vs Isotype Control
Arl6ip5	0.568748	6.99875	1.63339e-09	8.08834e-08	Tumor	anti_mPD_1_mutmIL15 vs Isotype Control
Il21r	1.73508	3.31865	1.64129e-09	8.10731e-08	Tumor	anti_mPD_1_mutmIL15 vs Isotype Control
Wdfy4	1.65012	3.09523	1.65268e-09	8.12569e-08	Tumor	anti_mPD_1_mutmIL15 vs Isotype Control
Casd1	-0.597013	6.66216	1.65618e-09	8.12569e-08	Tumor	anti_mPD_1_mutmIL15 vs Isotype Control
Il3ra	0.827045	4.62923	1.65924e-09	8.12569e-08	Tumor	anti_mPD_1_mutmIL15 vs Isotype Control
Slc35d2	0.517519	3.74048	1.6613e-09	8.12569e-08	Tumor	anti_mPD_1_mutmIL15 vs Isotype Control
Jakmip1	1.06816	2.52195	1.67057e-09	8.13686e-08	Tumor	anti_mPD_1_mutmIL15 vs Isotype Control
Casp4	1.48463	4.07527	1.67174e-09	8.13686e-08	Tumor	anti_mPD_1_mutmIL15 vs Isotype Control
Clec4n	1.64408	3.47651	1.68744e-09	8.19333e-08	Tumor	anti_mPD_1_mutmIL15 vs Isotype Control
Mrpl33	-0.289022	7.51157	1.7132e-09	8.29276e-08	Tumor	anti_mPD_1_mutmIL15 vs Isotype Control
C3	3.18866	3.93305	1.71623e-09	8.29276e-08	Tumor	anti_mPD_1_mutmIL15 vs Isotype Control
Irak2	1.27606	3.73317	1.72541e-09	8.31696e-08	Tumor	anti_mPD_1_mutmIL15 vs Isotype Control
Bmp2k	0.784158	5.10274	1.73931e-09	8.36376e-08	Tumor	anti_mPD_1_mutmIL15 vs Isotype Control
Ifi35	1.49755	5.3536	1.77641e-09	8.52163e-08	Tumor	anti_mPD_1_mutmIL15 vs Isotype Control
Exoc4	-0.472505	7.50609	1.78567e-09	8.53748e-08	Tumor	anti_mPD_1_mutmIL15 vs Isotype Control
Cmas	-0.550833	6.61251	1.78827e-09	8.53748e-08	Tumor	anti_mPD_1_mutmIL15 vs Isotype Control
Septin1	1.33253	3.29713	1.79478e-09	8.54812e-08	Tumor	anti_mPD_1_mutmIL15 vs Isotype Control
Fasl	1.40732	2.37577	1.81802e-09	8.63818e-08	Tumor	anti_mPD_1_mutmIL15 vs Isotype Control
Gata3	1.04183	2.91553	1.83575e-09	8.70174e-08	Tumor	anti_mPD_1_mutmIL15 vs Isotype Control
Tmco4	0.721649	3.38815	1.85037e-09	8.75024e-08	Tumor	anti_mPD_1_mutmIL15 vs Isotype Control
Selenof	-0.347152	8.29026	1.89002e-09	8.91201e-08	Tumor	anti_mPD_1_mutmIL15 vs Isotype Control
Phgdh	-0.804382	5.83005	1.89351e-09	8.91201e-08	Tumor	anti_mPD_1_mutmIL15 vs Isotype Control
Lfng	2.24295	3.69765	1.92452e-09	9.03664e-08	Tumor	anti_mPD_1_mutmIL15 vs Isotype Control
Glrx	1.55753	4.77999	1.94277e-09	9.10092e-08	Tumor	anti_mPD_1_mutmIL15 vs Isotype Control
Lax1	1.15462	2.59791	1.96419e-09	9.17969e-08	Tumor	anti_mPD_1_mutmIL15 vs Isotype Control
Has2	0.681632	2.95322	1.97343e-09	9.20135e-08	Tumor	anti_mPD_1_mutmIL15 vs Isotype Control
Gbp2	4.33584	6.31629	1.98682e-09	9.24201e-08	Tumor	anti_mPD_1_mutmIL15 vs Isotype Control
Tlr3	0.855145	4.69357	1.99141e-09	9.24201e-08	Tumor	anti_mPD_1_mutmIL15 vs Isotype Control
Alox15	0.919625	2.05499	1.99953e-09	9.25816e-08	Tumor	anti_mPD_1_mutmIL15 vs Isotype Control
Ptpn7	1.31188	2.9618	2.0181e-09	9.32249e-08	Tumor	anti_mPD_1_mutmIL15 vs Isotype Control
Ralgds	0.70641	5.07211	2.04169e-09	9.40256e-08	Tumor	anti_mPD_1_mutmIL15 vs Isotype Control
Hdac2	-0.574036	7.28474	2.04485e-09	9.40256e-08	Tumor	anti_mPD_1_mutmIL15 vs Isotype Control
Pmaip1	1.0227	2.62013	2.07662e-09	9.52666e-08	Tumor	anti_mPD_1_mutmIL15 vs Isotype Control
Crlf2	1.38441	4.28367	2.09455e-09	9.5869e-08	Tumor	anti_mPD_1_mutmIL15 vs Isotype Control
Gbp3	3.12794	5.2166	2.1402e-09	9.77342e-08	Tumor	anti_mPD_1_mutmIL15 vs Isotype Control
Kcnh1	0.713077	2.56467	2.2118e-09	1.00773e-07	Tumor	anti_mPD_1_mutmIL15 vs Isotype Control
Mgl2	1.1862	2.29718	2.22113e-09	1.00879e-07	Tumor	anti_mPD_1_mutmIL15 vs Isotype Control
Camk4	0.872826	2.52065	2.22422e-09	1.00879e-07	Tumor	anti_mPD_1_mutmIL15 vs Isotype Control
Rfxap	-0.457743	5.21137	2.2335e-09	1.0107e-07	Tumor	anti_mPD_1_mutmIL15 vs Isotype Control
Gpr183	1.00068	2.87408	2.23974e-09	1.01123e-07	Tumor	anti_mPD_1_mutmIL15 vs Isotype Control
Il1a	0.842226	2.47581	2.25699e-09	1.01671e-07	Tumor	anti_mPD_1_mutmIL15 vs Isotype Control
Klrb1c	1.26955	2.39515	2.26247e-09	1.01689e-07	Tumor	anti_mPD_1_mutmIL15 vs Isotype Control
Ss18l2	-1.10046	8.01301	2.29287e-09	1.02824e-07	Tumor	anti_mPD_1_mutmIL15 vs Isotype Control
Plec	0.694867	5.92869	2.32146e-09	1.03873e-07	Tumor	anti_mPD_1_mutmIL15 vs Isotype Control
1110032F04Rik	0.72668	2.5103	2.35423e-09	1.04901e-07	Tumor	anti_mPD_1_mutmIL15 vs Isotype Control
Notch1	1.3404	3.61106	2.35495e-09	1.04901e-07	Tumor	anti_mPD_1_mutmIL15 vs Isotype Control
Tep1	0.714953	4.59549	2.36709e-09	1.05206e-07	Tumor	anti_mPD_1_mutmIL15 vs Isotype Control
Tvp23a	0.960982	3.34878	2.39134e-09	1.06048e-07	Tumor	anti_mPD_1_mutmIL15 vs Isotype Control
Ccl8	3.6014	4.95982	2.41419e-09	1.06642e-07	Tumor	anti_mPD_1_mutmIL15 vs Isotype Control
Cdkn2a	0.912228	2.49997	2.41543e-09	1.06642e-07	Tumor	anti_mPD_1_mutmIL15 vs Isotype Control
Exoc6	0.479161	5.28085	2.42277e-09	1.0673e-07	Tumor	anti_mPD_1_mutmIL15 vs Isotype Control
Aopep	0.804853	5.56794	2.45323e-09	1.07834e-07	Tumor	anti_mPD_1_mutmIL15 vs Isotype Control
Ccl2	2.07994	5.1223	2.47097e-09	1.08375e-07	Tumor	anti_mPD_1_mutmIL15 vs Isotype Control
Gprin3	0.928932	2.36649	2.49761e-09	1.09303e-07	Tumor	anti_mPD_1_mutmIL15 vs Isotype Control
Pdcd1	1.04817	3.62098	2.51176e-09	1.09597e-07	Tumor	anti_mPD_1_mutmIL15 vs Isotype Control
Mcub	1.51715	3.36201	2.51531e-09	1.09597e-07	Tumor	anti_mPD_1_mutmIL15 vs Isotype Control
Iars	-0.683934	7.23168	2.52604e-09	1.09706e-07	Tumor	anti_mPD_1_mutmIL15 vs Isotype Control
Srpk1	-0.532862	7.21799	2.53319e-09	1.09706e-07	Tumor	anti_mPD_1_mutmIL15 vs Isotype Control
H1f0	-1.0981	8.37279	2.5343e-09	1.09706e-07	Tumor	anti_mPD_1_mutmIL15 vs Isotype Control
Bcl6	0.887917	4.47198	2.54605e-09	1.09976e-07	Tumor	anti_mPD_1_mutmIL15 vs Isotype Control
Celsr1	0.79072	2.57477	2.56346e-09	1.10489e-07	Tumor	anti_mPD_1_mutmIL15 vs Isotype Control
Myo1g	1.99919	3.89134	2.60437e-09	1.12011e-07	Tumor	anti_mPD_1_mutmIL15 vs Isotype Control
Rac2	2.48825	3.91822	2.61866e-09	1.12383e-07	Tumor	anti_mPD_1_mutmIL15 vs Isotype Control
Map7d1	0.481677	6.19004	2.65943e-09	1.13888e-07	Tumor	anti_mPD_1_mutmIL15 vs Isotype Control
Fndc3c1	-1.20876	5.60641	2.7114e-09	1.15698e-07	Tumor	anti_mPD_1_mutmIL15 vs Isotype Control
Rps3a1	-0.50283	10.9122	2.7133e-09	1.15698e-07	Tumor	anti_mPD_1_mutmIL15 vs Isotype Control
Unc93b1	1.78516	5.53515	2.72235e-09	1.15836e-07	Tumor	anti_mPD_1_mutmIL15 vs Isotype Control
Cd96	0.911302	2.97682	2.82832e-09	1.20089e-07	Tumor	anti_mPD_1_mutmIL15 vs Isotype Control
Paip1	-0.284266	6.9243	2.84194e-09	1.20412e-07	Tumor	anti_mPD_1_mutmIL15 vs Isotype Control
F2rl1	0.880524	2.73853	2.85374e-09	1.20483e-07	Tumor	anti_mPD_1_mutmIL15 vs Isotype Control
B3gnt2	0.54683	5.19905	2.8557e-09	1.20483e-07	Tumor	anti_mPD_1_mutmIL15 vs Isotype Control
Plek	2.18674	4.40259	2.88491e-09	1.21384e-07	Tumor	anti_mPD_1_mutmIL15 vs Isotype Control
Tnfsf8	0.818624	2.4178	2.88923e-09	1.21384e-07	Tumor	anti_mPD_1_mutmIL15 vs Isotype Control
Serpinb9	1.65483	4.33298	2.8955e-09	1.21392e-07	Tumor	anti_mPD_1_mutmIL15 vs Isotype Control
Sh2d3c	1.1492	2.63988	2.91003e-09	1.21745e-07	Tumor	anti_mPD_1_mutmIL15 vs Isotype Control
Pik3cg	1.32123	3.26653	2.91908e-09	1.21868e-07	Tumor	anti_mPD_1_mutmIL15 vs Isotype Control
Ap5b1	0.686402	3.08308	2.93687e-09	1.2195e-07	Tumor	anti_mPD_1_mutmIL15 vs Isotype Control
Ube2k	-0.348279	7.16351	2.93735e-09	1.2195e-07	Tumor	anti_mPD_1_mutmIL15 vs Isotype Control
Snrpg	-0.544353	8.37871	2.93936e-09	1.2195e-07	Tumor	anti_mPD_1_mutmIL15 vs Isotype Control
Cln3	0.66996	4.46886	2.9669e-09	1.22837e-07	Tumor	anti_mPD_1_mutmIL15 vs Isotype Control
Klrb1b	1.3753	2.69103	3.02707e-09	1.25069e-07	Tumor	anti_mPD_1_mutmIL15 vs Isotype Control
Rnd3	0.930905	3.54585	3.06123e-09	1.26219e-07	Tumor	anti_mPD_1_mutmIL15 vs Isotype Control
Itgal	2.38855	3.591	3.15885e-09	1.29755e-07	Tumor	anti_mPD_1_mutmIL15 vs Isotype Control
Mrc1	1.82572	3.89271	3.15999e-09	1.29755e-07	Tumor	anti_mPD_1_mutmIL15 vs Isotype Control
Ipmk	-0.410416	5.78276	3.17531e-09	1.30116e-07	Tumor	anti_mPD_1_mutmIL15 vs Isotype Control
Tbxas1	1.72709	3.57191	3.19107e-09	1.30494e-07	Tumor	anti_mPD_1_mutmIL15 vs Isotype Control
Abcd3	-0.560702	6.67368	3.20975e-09	1.30989e-07	Tumor	anti_mPD_1_mutmIL15 vs Isotype Control
Ifitm6	0.926125	2.93467	3.2217e-09	1.31209e-07	Tumor	anti_mPD_1_mutmIL15 vs Isotype Control
Paip2b	-0.571889	5.77441	3.26437e-09	1.32676e-07	Tumor	anti_mPD_1_mutmIL15 vs Isotype Control
Sppl2a	0.625522	6.46409	3.27788e-09	1.32954e-07	Tumor	anti_mPD_1_mutmIL15 vs Isotype Control
Trgc4	0.836182	2.84142	3.30603e-09	1.33824e-07	Tumor	anti_mPD_1_mutmIL15 vs Isotype Control
Mmp25	0.868173	2.59154	3.316e-09	1.33955e-07	Tumor	anti_mPD_1_mutmIL15 vs Isotype Control
Ptpro	0.957837	2.69787	3.33681e-09	1.34524e-07	Tumor	anti_mPD_1_mutmIL15 vs Isotype Control
Fmnl1	2.13474	3.82514	3.35459e-09	1.34808e-07	Tumor	anti_mPD_1_mutmIL15 vs Isotype Control
Ubtf	-0.340926	6.17767	3.35735e-09	1.34808e-07	Tumor	anti_mPD_1_mutmIL15 vs Isotype Control
Ifitm10	1.18879	2.68317	3.45196e-09	1.38328e-07	Tumor	anti_mPD_1_mutmIL15 vs Isotype Control
Pla2g4c	0.882525	1.95481	3.48888e-09	1.39527e-07	Tumor	anti_mPD_1_mutmIL15 vs Isotype Control
Rps3	-0.377892	9.88499	3.55088e-09	1.41723e-07	Tumor	anti_mPD_1_mutmIL15 vs Isotype Control
Tnfrsf11b	1.52667	4.45835	3.59184e-09	1.42727e-07	Tumor	anti_mPD_1_mutmIL15 vs Isotype Control
B3galt4	0.623804	3.06889	3.59491e-09	1.42727e-07	Tumor	anti_mPD_1_mutmIL15 vs Isotype Control
Kctd10	0.42565	6.13418	3.59749e-09	1.42727e-07	Tumor	anti_mPD_1_mutmIL15 vs Isotype Control
Cd200r1	1.54091	2.88368	3.62794e-09	1.43414e-07	Tumor	anti_mPD_1_mutmIL15 vs Isotype Control
Map3k20	-0.576513	5.73368	3.62918e-09	1.43414e-07	Tumor	anti_mPD_1_mutmIL15 vs Isotype Control
Lamtor5	-0.31632	6.94946	3.65866e-09	1.44031e-07	Tumor	anti_mPD_1_mutmIL15 vs Isotype Control
Cd2	1.63872	3.28049	3.65924e-09	1.44031e-07	Tumor	anti_mPD_1_mutmIL15 vs Isotype Control
Celf1	-0.419773	6.73927	3.7195e-09	1.46115e-07	Tumor	anti_mPD_1_mutmIL15 vs Isotype Control
Cfb	1.87758	3.51531	3.74149e-09	1.4669e-07	Tumor	anti_mPD_1_mutmIL15 vs Isotype Control
Sla2	1.05046	2.46734	3.77208e-09	1.47599e-07	Tumor	anti_mPD_1_mutmIL15 vs Isotype Control
Smad5	-0.756511	6.71987	3.81256e-09	1.48824e-07	Tumor	anti_mPD_1_mutmIL15 vs Isotype Control
Sp140	1.80023	3.5493	3.81829e-09	1.48824e-07	Tumor	anti_mPD_1_mutmIL15 vs Isotype Control
Stab2	0.735822	2.41798	3.83491e-09	1.4918e-07	Tumor	anti_mPD_1_mutmIL15 vs Isotype Control
Osgin1	0.731223	3.60057	3.85507e-09	1.49673e-07	Tumor	anti_mPD_1_mutmIL15 vs Isotype Control
Rnf213	1.4116	6.79805	3.87528e-09	1.50165e-07	Tumor	anti_mPD_1_mutmIL15 vs Isotype Control
Cd86	1.36938	3.14846	3.88964e-09	1.5043e-07	Tumor	anti_mPD_1_mutmIL15 vs Isotype Control
Ddhd1	0.694761	5.53162	3.95407e-09	1.52626e-07	Tumor	anti_mPD_1_mutmIL15 vs Isotype Control
Cmklr1	1.56025	3.12202	3.99972e-09	1.54089e-07	Tumor	anti_mPD_1_mutmIL15 vs Isotype Control
Pot1a	-0.473692	5.18427	4.0238e-09	1.54719e-07	Tumor	anti_mPD_1_mutmIL15 vs Isotype Control
Ripor2	1.02635	2.20397	4.05828e-09	1.55744e-07	Tumor	anti_mPD_1_mutmIL15 vs Isotype Control
Elf4	1.17661	4.53767	4.11025e-09	1.57436e-07	Tumor	anti_mPD_1_mutmIL15 vs Isotype Control
Cfap20	-0.439783	6.50684	4.1412e-09	1.58318e-07	Tumor	anti_mPD_1_mutmIL15 vs Isotype Control
Gadd45b	1.19829	4.01399	4.1524e-09	1.58442e-07	Tumor	anti_mPD_1_mutmIL15 vs Isotype Control
Lpcat3	-0.451169	6.20527	4.19092e-09	1.5942e-07	Tumor	anti_mPD_1_mutmIL15 vs Isotype Control
Ttc39c	0.887411	2.667	4.19943e-09	1.5942e-07	Tumor	anti_mPD_1_mutmIL15 vs Isotype Control
Ppp1r3d	0.7144	2.65211	4.20198e-09	1.5942e-07	Tumor	anti_mPD_1_mutmIL15 vs Isotype Control
Dock2	2.35295	3.87887	4.24108e-09	1.60195e-07	Tumor	anti_mPD_1_mutmIL15 vs Isotype Control
Cebpb	1.47423	4.14931	4.24366e-09	1.60195e-07	Tumor	anti_mPD_1_mutmIL15 vs Isotype Control
Slc35f5	0.411016	5.20463	4.24979e-09	1.60195e-07	Tumor	anti_mPD_1_mutmIL15 vs Isotype Control
Snx3	-0.218244	8.17303	4.25453e-09	1.60195e-07	Tumor	anti_mPD_1_mutmIL15 vs Isotype Control
Gpr171	1.33876	3.0703	4.41445e-09	1.65904e-07	Tumor	anti_mPD_1_mutmIL15 vs Isotype Control
Metap2	-0.39268	7.64356	4.45133e-09	1.66975e-07	Tumor	anti_mPD_1_mutmIL15 vs Isotype Control
Herpud1	-0.82335	6.48353	4.54294e-09	1.69821e-07	Tumor	anti_mPD_1_mutmIL15 vs Isotype Control
Nfkbie	0.777568	3.12416	4.54421e-09	1.69821e-07	Tumor	anti_mPD_1_mutmIL15 vs Isotype Control
Rgs3	1.04497	3.41715	4.57233e-09	1.70552e-07	Tumor	anti_mPD_1_mutmIL15 vs Isotype Control
Mapk1	-0.347826	7.50346	4.59171e-09	1.70955e-07	Tumor	anti_mPD_1_mutmIL15 vs Isotype Control
Aaas	-0.544606	6.538	4.63064e-09	1.72084e-07	Tumor	anti_mPD_1_mutmIL15 vs Isotype Control
Crlf3	0.509902	5.49598	4.63982e-09	1.72105e-07	Tumor	anti_mPD_1_mutmIL15 vs Isotype Control
Serping1	2.90093	4.43749	4.68708e-09	1.73535e-07	Tumor	anti_mPD_1_mutmIL15 vs Isotype Control
Rnf135	0.771817	4.34658	4.72434e-09	1.74354e-07	Tumor	anti_mPD_1_mutmIL15 vs Isotype Control
Rpl4	-0.476092	10.597	4.73451e-09	1.74354e-07	Tumor	anti_mPD_1_mutmIL15 vs Isotype Control
Sla	1.61577	2.91267	4.7409e-09	1.74354e-07	Tumor	anti_mPD_1_mutmIL15 vs Isotype Control
B3gnt5	0.84026	2.40551	4.74415e-09	1.74354e-07	Tumor	anti_mPD_1_mutmIL15 vs Isotype Control
Dhx36	-0.456258	6.53654	4.76837e-09	1.74922e-07	Tumor	anti_mPD_1_mutmIL15 vs Isotype Control
A430005L14Rik	-0.341089	5.03773	4.83422e-09	1.77012e-07	Tumor	anti_mPD_1_mutmIL15 vs Isotype Control
Cyp4v3	1.02477	4.02831	4.93892e-09	1.80515e-07	Tumor	anti_mPD_1_mutmIL15 vs Isotype Control
Rab19	0.790709	2.95703	4.97365e-09	1.81452e-07	Tumor	anti_mPD_1_mutmIL15 vs Isotype Control
LOC102641031,LOC100862473,Ifi203	2.88485	4.45165	5.00466e-09	1.8225e-07	Tumor	anti_mPD_1_mutmIL15 vs Isotype Control
Selplg	2.43257	4.15935	5.03795e-09	1.83126e-07	Tumor	anti_mPD_1_mutmIL15 vs Isotype Control
Hspa8	-0.667583	11.1882	5.04708e-09	1.83126e-07	Tumor	anti_mPD_1_mutmIL15 vs Isotype Control
Klf2	1.20243	4.1408	5.06723e-09	1.83524e-07	Tumor	anti_mPD_1_mutmIL15 vs Isotype Control
Mill2	0.95893	2.83447	5.11744e-09	1.85007e-07	Tumor	anti_mPD_1_mutmIL15 vs Isotype Control
Fam107b	1.71099	3.41654	5.1355e-09	1.85324e-07	Tumor	anti_mPD_1_mutmIL15 vs Isotype Control
Nudt21	-0.469049	7.16841	5.14932e-09	1.85487e-07	Tumor	anti_mPD_1_mutmIL15 vs Isotype Control
Sohlh1	0.698697	2.3027	5.26161e-09	1.89191e-07	Tumor	anti_mPD_1_mutmIL15 vs Isotype Control
Oasl2	2.65219	4.2738	5.29548e-09	1.90066e-07	Tumor	anti_mPD_1_mutmIL15 vs Isotype Control
Icam1	2.12317	3.87468	5.36118e-09	1.92078e-07	Tumor	anti_mPD_1_mutmIL15 vs Isotype Control
Ccl17	0.855839	2.74455	5.37632e-09	1.92276e-07	Tumor	anti_mPD_1_mutmIL15 vs Isotype Control
Sh2d5	0.643622	2.79765	5.43294e-09	1.93616e-07	Tumor	anti_mPD_1_mutmIL15 vs Isotype Control
Txk	1.31242	2.33189	5.4332e-09	1.93616e-07	Tumor	anti_mPD_1_mutmIL15 vs Isotype Control
Gm12669,Glrx3	-0.570689	7.89104	5.46842e-09	1.94524e-07	Tumor	anti_mPD_1_mutmIL15 vs Isotype Control
Cdkn2b	0.919752	2.40583	5.4937e-09	1.95075e-07	Tumor	anti_mPD_1_mutmIL15 vs Isotype Control
4932429P05Rik	0.768815	2.10546	5.62577e-09	1.9941e-07	Tumor	anti_mPD_1_mutmIL15 vs Isotype Control
Lck	1.92513	3.31325	5.63998e-09	1.99559e-07	Tumor	anti_mPD_1_mutmIL15 vs Isotype Control
Ddc	0.645759	2.26625	5.70038e-09	2.01339e-07	Tumor	anti_mPD_1_mutmIL15 vs Isotype Control
Arl4a	0.649029	3.57702	5.82631e-09	2.05424e-07	Tumor	anti_mPD_1_mutmIL15 vs Isotype Control
Cep131	-0.486253	4.47142	5.84415e-09	2.05689e-07	Tumor	anti_mPD_1_mutmIL15 vs Isotype Control
Angpt1	0.816478	2.60052	6.00878e-09	2.11027e-07	Tumor	anti_mPD_1_mutmIL15 vs Isotype Control
Heatr4	0.711828	2.54265	6.01696e-09	2.11027e-07	Tumor	anti_mPD_1_mutmIL15 vs Isotype Control
Vps50	-0.322049	5.25652	6.06579e-09	2.12366e-07	Tumor	anti_mPD_1_mutmIL15 vs Isotype Control
Fancd2	-0.719847	5.39045	6.07783e-09	2.12415e-07	Tumor	anti_mPD_1_mutmIL15 vs Isotype Control
Gatad1	-0.438841	7.05035	6.11361e-09	2.12722e-07	Tumor	anti_mPD_1_mutmIL15 vs Isotype Control
Vmn2r27	0.796712	2.05441	6.11827e-09	2.12722e-07	Tumor	anti_mPD_1_mutmIL15 vs Isotype Control
Arl8b	-0.372303	7.29789	6.11859e-09	2.12722e-07	Tumor	anti_mPD_1_mutmIL15 vs Isotype Control
Psap	1.23856	9.09032	6.12948e-09	2.1273e-07	Tumor	anti_mPD_1_mutmIL15 vs Isotype Control
Psat1	-0.732718	6.522	6.14593e-09	2.12832e-07	Tumor	anti_mPD_1_mutmIL15 vs Isotype Control
Slc30a4	0.456465	4.65997	6.15373e-09	2.12832e-07	Tumor	anti_mPD_1_mutmIL15 vs Isotype Control
Phc1	-0.446017	4.86559	6.1677e-09	2.12946e-07	Tumor	anti_mPD_1_mutmIL15 vs Isotype Control
Ezh2	-0.636658	6.69835	6.29732e-09	2.17045e-07	Tumor	anti_mPD_1_mutmIL15 vs Isotype Control
Unc5a	0.846608	2.15745	6.41963e-09	2.2088e-07	Tumor	anti_mPD_1_mutmIL15 vs Isotype Control
Fn1	1.79353	7.01071	6.45074e-09	2.21568e-07	Tumor	anti_mPD_1_mutmIL15 vs Isotype Control
Rassf5	1.26318	3.03511	6.58588e-09	2.25821e-07	Tumor	anti_mPD_1_mutmIL15 vs Isotype Control
Gimap4	2.27345	4.60459	6.61491e-09	2.26427e-07	Tumor	anti_mPD_1_mutmIL15 vs Isotype Control
Socs1	2.67323	4.4552	6.64691e-09	2.26858e-07	Tumor	anti_mPD_1_mutmIL15 vs Isotype Control
Hcls1	2.13848	3.90214	6.65023e-09	2.26858e-07	Tumor	anti_mPD_1_mutmIL15 vs Isotype Control
Dock8	2.06304	3.76333	6.67125e-09	2.27187e-07	Tumor	anti_mPD_1_mutmIL15 vs Isotype Control
Ly6e	3.25793	5.64464	6.70148e-09	2.27596e-07	Tumor	anti_mPD_1_mutmIL15 vs Isotype Control
Sclt1	-0.435723	4.36013	6.70608e-09	2.27596e-07	Tumor	anti_mPD_1_mutmIL15 vs Isotype Control
Ccdc12	0.421303	5.76437	6.78461e-09	2.2987e-07	Tumor	anti_mPD_1_mutmIL15 vs Isotype Control
Gimap1	1.3669	3.40921	6.81576e-09	2.30534e-07	Tumor	anti_mPD_1_mutmIL15 vs Isotype Control
Ifngr1	1.13144	5.5291	6.84259e-09	2.3105e-07	Tumor	anti_mPD_1_mutmIL15 vs Isotype Control
Lsp1	2.08869	4.26839	6.90641e-09	2.32811e-07	Tumor	anti_mPD_1_mutmIL15 vs Isotype Control
Samhd1	1.64971	5.76908	6.92404e-09	2.33012e-07	Tumor	anti_mPD_1_mutmIL15 vs Isotype Control
Nsun4	0.330052	4.52486	6.94026e-09	2.33165e-07	Tumor	anti_mPD_1_mutmIL15 vs Isotype Control
Zar1	0.766088	2.66299	6.95912e-09	2.33405e-07	Tumor	anti_mPD_1_mutmIL15 vs Isotype Control
Gzmc	1.95366	3.03772	7.06605e-09	2.36594e-07	Tumor	anti_mPD_1_mutmIL15 vs Isotype Control
Cd7	1.54832	2.81424	7.16332e-09	2.39449e-07	Tumor	anti_mPD_1_mutmIL15 vs Isotype Control
Ahsa2	-0.50298	6.50049	7.19801e-09	2.40207e-07	Tumor	anti_mPD_1_mutmIL15 vs Isotype Control
H2-DMa	3.52755	4.64526	7.36436e-09	2.45008e-07	Tumor	anti_mPD_1_mutmIL15 vs Isotype Control
Il1rn	1.85464	3.68316	7.36646e-09	2.45008e-07	Tumor	anti_mPD_1_mutmIL15 vs Isotype Control
Usp39	-0.428728	6.14878	7.41511e-09	2.45898e-07	Tumor	anti_mPD_1_mutmIL15 vs Isotype Control
Evi2a	1.34357	3.60141	7.41786e-09	2.45898e-07	Tumor	anti_mPD_1_mutmIL15 vs Isotype Control
Inip	-0.341974	5.83694	7.47874e-09	2.47505e-07	Tumor	anti_mPD_1_mutmIL15 vs Isotype Control
Unkl	0.574746	3.48408	7.50787e-09	2.47752e-07	Tumor	anti_mPD_1_mutmIL15 vs Isotype Control
Naaa	2.1466	4.34294	7.51103e-09	2.47752e-07	Tumor	anti_mPD_1_mutmIL15 vs Isotype Control
Rpl22	-0.413764	9.12207	7.54887e-09	2.4859e-07	Tumor	anti_mPD_1_mutmIL15 vs Isotype Control
Vcam1	1.59646	3.36926	7.61408e-09	2.49981e-07	Tumor	anti_mPD_1_mutmIL15 vs Isotype Control
Zfpl1	0.378406	4.47869	7.61619e-09	2.49981e-07	Tumor	anti_mPD_1_mutmIL15 vs Isotype Control
Gpr19	-0.493539	4.25125	7.64664e-09	2.50569e-07	Tumor	anti_mPD_1_mutmIL15 vs Isotype Control
Erc2	0.799176	1.94434	7.67189e-09	2.50984e-07	Tumor	anti_mPD_1_mutmIL15 vs Isotype Control
Snrpd3	-0.55799	7.61801	7.76335e-09	2.53508e-07	Tumor	anti_mPD_1_mutmIL15 vs Isotype Control
Il18r1	1.28705	2.85134	7.77444e-09	2.53508e-07	Tumor	anti_mPD_1_mutmIL15 vs Isotype Control
Hba-x	0.688619	2.4347	7.78859e-09	2.53555e-07	Tumor	anti_mPD_1_mutmIL15 vs Isotype Control
Lmo2	1.46666	3.45824	7.83032e-09	2.54498e-07	Tumor	anti_mPD_1_mutmIL15 vs Isotype Control
Tmem176a	0.802877	6.25404	7.88468e-09	2.55524e-07	Tumor	anti_mPD_1_mutmIL15 vs Isotype Control
Itgb2	2.39238	4.57257	7.88748e-09	2.55524e-07	Tumor	anti_mPD_1_mutmIL15 vs Isotype Control
Ciita	2.66588	3.87058	7.97484e-09	2.57935e-07	Tumor	anti_mPD_1_mutmIL15 vs Isotype Control
Sphk1	0.920937	2.59436	8.0052e-09	2.58498e-07	Tumor	anti_mPD_1_mutmIL15 vs Isotype Control
Stk32c	0.853119	2.51338	8.02668e-09	2.58773e-07	Tumor	anti_mPD_1_mutmIL15 vs Isotype Control
Gm4131	0.706479	2.27425	8.04548e-09	2.58961e-07	Tumor	anti_mPD_1_mutmIL15 vs Isotype Control
Il12rb1	1.87252	4.19882	8.1187e-09	2.60897e-07	Tumor	anti_mPD_1_mutmIL15 vs Isotype Control
Plk4	-0.612874	5.60708	8.29472e-09	2.65745e-07	Tumor	anti_mPD_1_mutmIL15 vs Isotype Control
Agap2	1.07618	3.45971	8.2962e-09	2.65745e-07	Tumor	anti_mPD_1_mutmIL15 vs Isotype Control
Sdc3	2.18548	4.72717	8.36814e-09	2.6762e-07	Tumor	anti_mPD_1_mutmIL15 vs Isotype Control
Gsap	1.50758	3.37459	8.41389e-09	2.68652e-07	Tumor	anti_mPD_1_mutmIL15 vs Isotype Control
Clcf1	1.03387	2.78088	8.44239e-09	2.69131e-07	Tumor	anti_mPD_1_mutmIL15 vs Isotype Control
Phxr4	0.799675	3.62085	8.49212e-09	2.70285e-07	Tumor	anti_mPD_1_mutmIL15 vs Isotype Control
Ryk	-0.559293	5.71914	8.57402e-09	2.72149e-07	Tumor	anti_mPD_1_mutmIL15 vs Isotype Control
Ostf1	0.800931	5.88874	8.57797e-09	2.72149e-07	Tumor	anti_mPD_1_mutmIL15 vs Isotype Control
Krcc1	-0.30561	6.33957	8.61791e-09	2.72983e-07	Tumor	anti_mPD_1_mutmIL15 vs Isotype Control
Tra2b	-0.425615	7.99062	8.70875e-09	2.75423e-07	Tumor	anti_mPD_1_mutmIL15 vs Isotype Control
Btla	0.954314	2.6668	8.76959e-09	2.76908e-07	Tumor	anti_mPD_1_mutmIL15 vs Isotype Control
Eif3h	-0.327551	8.69514	8.79736e-09	2.77239e-07	Tumor	anti_mPD_1_mutmIL15 vs Isotype Control
Gfi1	0.918679	2.35864	8.82101e-09	2.77239e-07	Tumor	anti_mPD_1_mutmIL15 vs Isotype Control
Gpr34	0.773109	2.29873	8.82174e-09	2.77239e-07	Tumor	anti_mPD_1_mutmIL15 vs Isotype Control
Smc3	-0.440601	6.72821	8.94453e-09	2.80656e-07	Tumor	anti_mPD_1_mutmIL15 vs Isotype Control
Klf6	0.866116	6.7608	8.96416e-09	2.8083e-07	Tumor	anti_mPD_1_mutmIL15 vs Isotype Control
Ppp4r2	-0.515454	6.86445	9.04158e-09	2.82812e-07	Tumor	anti_mPD_1_mutmIL15 vs Isotype Control
Ints13	-0.448633	5.87306	9.06134e-09	2.82986e-07	Tumor	anti_mPD_1_mutmIL15 vs Isotype Control
Cd68	1.88282	5.60693	9.08237e-09	2.832e-07	Tumor	anti_mPD_1_mutmIL15 vs Isotype Control
Sulf1	1.00633	2.65114	9.12476e-09	2.84078e-07	Tumor	anti_mPD_1_mutmIL15 vs Isotype Control
B230219D22Rik	-0.468037	6.34416	9.17789e-09	2.85287e-07	Tumor	anti_mPD_1_mutmIL15 vs Isotype Control
Gpr82	0.733785	2.38357	9.38964e-09	2.91415e-07	Tumor	anti_mPD_1_mutmIL15 vs Isotype Control
Scoc	-0.408978	6.39234	9.41056e-09	2.91611e-07	Tumor	anti_mPD_1_mutmIL15 vs Isotype Control
Cd37	1.37576	3.88109	9.45587e-09	2.9256e-07	Tumor	anti_mPD_1_mutmIL15 vs Isotype Control
Zfp664	-0.38361	5.53278	9.51162e-09	2.93445e-07	Tumor	anti_mPD_1_mutmIL15 vs Isotype Control
Rmdn3	0.705108	4.18072	9.53675e-09	2.93445e-07	Tumor	anti_mPD_1_mutmIL15 vs Isotype Control
Sdf4	0.389022	6.18971	9.5467e-09	2.93445e-07	Tumor	anti_mPD_1_mutmIL15 vs Isotype Control
Plbd1	2.54503	4.05403	9.55282e-09	2.93445e-07	Tumor	anti_mPD_1_mutmIL15 vs Isotype Control
Cct4	-0.524493	8.40817	9.56597e-09	2.93445e-07	Tumor	anti_mPD_1_mutmIL15 vs Isotype Control
Dipk1a	0.619639	3.35193	9.5727e-09	2.93445e-07	Tumor	anti_mPD_1_mutmIL15 vs Isotype Control
Ly6a2,Ly6c1,Ly6a,Ly6c2	3.11428	5.42844	9.63107e-09	2.94782e-07	Tumor	anti_mPD_1_mutmIL15 vs Isotype Control
Apol10b	1.63295	2.93546	9.65436e-09	2.95042e-07	Tumor	anti_mPD_1_mutmIL15 vs Isotype Control
Myo9b	0.56163	5.39001	9.74537e-09	2.97196e-07	Tumor	anti_mPD_1_mutmIL15 vs Isotype Control
Inhba	1.05147	2.71419	9.75697e-09	2.97196e-07	Tumor	anti_mPD_1_mutmIL15 vs Isotype Control
Pam16	-0.338956	6.27244	9.76951e-09	2.97196e-07	Tumor	anti_mPD_1_mutmIL15 vs Isotype Control
Acap1	1.54449	3.20279	9.96196e-09	3.02219e-07	Tumor	anti_mPD_1_mutmIL15 vs Isotype Control
Crip1	1.62974	5.97159	9.96491e-09	3.02219e-07	Tumor	anti_mPD_1_mutmIL15 vs Isotype Control
Golt1b	-0.31497	6.29279	9.98435e-09	3.02349e-07	Tumor	anti_mPD_1_mutmIL15 vs Isotype Control
Scarb2	0.709085	5.7619	1.00267e-08	3.0317e-07	Tumor	anti_mPD_1_mutmIL15 vs Isotype Control
Gm40892	1.03081	3.2976	1.01013e-08	3.04515e-07	Tumor	anti_mPD_1_mutmIL15 vs Isotype Control
Plekhf1	0.693852	2.85145	1.01017e-08	3.04515e-07	Tumor	anti_mPD_1_mutmIL15 vs Isotype Control
Clec2i	1.04982	2.89368	1.01372e-08	3.04871e-07	Tumor	anti_mPD_1_mutmIL15 vs Isotype Control
Cnot6	-0.523342	7.08043	1.0144e-08	3.04871e-07	Tumor	anti_mPD_1_mutmIL15 vs Isotype Control
Bpnt2	-0.625093	7.48098	1.0274e-08	3.08313e-07	Tumor	anti_mPD_1_mutmIL15 vs Isotype Control
Sfpq	-0.474526	8.51868	1.04663e-08	3.13492e-07	Tumor	anti_mPD_1_mutmIL15 vs Isotype Control
Cpq	0.91506	5.43106	1.0478e-08	3.13492e-07	Tumor	anti_mPD_1_mutmIL15 vs Isotype Control
Pcbp2	-0.420055	9.44641	1.05877e-08	3.15962e-07	Tumor	anti_mPD_1_mutmIL15 vs Isotype Control
Rbbp4	-0.352676	7.3098	1.05922e-08	3.15962e-07	Tumor	anti_mPD_1_mutmIL15 vs Isotype Control
Tfec	0.909943	2.82701	1.06953e-08	3.178e-07	Tumor	anti_mPD_1_mutmIL15 vs Isotype Control
Cd14	1.03096	2.97039	1.0696e-08	3.178e-07	Tumor	anti_mPD_1_mutmIL15 vs Isotype Control
Fam240b	0.813333	2.02876	1.07016e-08	3.178e-07	Tumor	anti_mPD_1_mutmIL15 vs Isotype Control
Sh3bgrl3	1.16631	6.34086	1.075e-08	3.18043e-07	Tumor	anti_mPD_1_mutmIL15 vs Isotype Control
Serpinb6b	1.23444	3.49543	1.07567e-08	3.18043e-07	Tumor	anti_mPD_1_mutmIL15 vs Isotype Control
Trim26	0.517569	5.13222	1.07576e-08	3.18043e-07	Tumor	anti_mPD_1_mutmIL15 vs Isotype Control
Pde3b	1.04342	2.9726	1.08378e-08	3.1994e-07	Tumor	anti_mPD_1_mutmIL15 vs Isotype Control
Ipcef1	1.21197	3.12921	1.09097e-08	3.21584e-07	Tumor	anti_mPD_1_mutmIL15 vs Isotype Control
Ltb	1.55927	3.00703	1.09402e-08	3.21584e-07	Tumor	anti_mPD_1_mutmIL15 vs Isotype Control
Skap1	1.03896	2.75384	1.09447e-08	3.21584e-07	Tumor	anti_mPD_1_mutmIL15 vs Isotype Control
H2bu2	0.733	3.57702	1.0958e-08	3.21584e-07	Tumor	anti_mPD_1_mutmIL15 vs Isotype Control
Ptpn22	1.79719	3.08241	1.10354e-08	3.23378e-07	Tumor	anti_mPD_1_mutmIL15 vs Isotype Control
Xpo7	-0.416271	4.63083	1.10515e-08	3.23378e-07	Tumor	anti_mPD_1_mutmIL15 vs Isotype Control
Pced1b	0.904602	2.30208	1.11889e-08	3.26636e-07	Tumor	anti_mPD_1_mutmIL15 vs Isotype Control
Lsm5	-0.633148	7.16647	1.11956e-08	3.26636e-07	Tumor	anti_mPD_1_mutmIL15 vs Isotype Control
Marchf6	-0.372096	6.34154	1.13585e-08	3.30905e-07	Tumor	anti_mPD_1_mutmIL15 vs Isotype Control
Ecm1	1.19198	5.38123	1.14603e-08	3.33073e-07	Tumor	anti_mPD_1_mutmIL15 vs Isotype Control
Srgap3	0.79243	3.08559	1.14667e-08	3.33073e-07	Tumor	anti_mPD_1_mutmIL15 vs Isotype Control
Ipo11	-0.465673	6.33999	1.1483e-08	3.33073e-07	Tumor	anti_mPD_1_mutmIL15 vs Isotype Control
Ncf4	1.47748	3.44459	1.16477e-08	3.37361e-07	Tumor	anti_mPD_1_mutmIL15 vs Isotype Control
Naga	0.56725	6.3194	1.16743e-08	3.3764e-07	Tumor	anti_mPD_1_mutmIL15 vs Isotype Control
Ncapd2	-0.724347	7.13234	1.17715e-08	3.39576e-07	Tumor	anti_mPD_1_mutmIL15 vs Isotype Control
Dazap1	-0.419447	7.65044	1.17752e-08	3.39576e-07	Tumor	anti_mPD_1_mutmIL15 vs Isotype Control
Fcgr3	2.40276	4.72897	1.18789e-08	3.42073e-07	Tumor	anti_mPD_1_mutmIL15 vs Isotype Control
Mrpl44	-0.50876	6.51695	1.19165e-08	3.42521e-07	Tumor	anti_mPD_1_mutmIL15 vs Isotype Control
Nipa2	0.328852	5.16261	1.19397e-08	3.42521e-07	Tumor	anti_mPD_1_mutmIL15 vs Isotype Control
Tor3a	1.15424	5.19488	1.1946e-08	3.42521e-07	Tumor	anti_mPD_1_mutmIL15 vs Isotype Control
Fermt3	1.85994	3.50959	1.20485e-08	3.44946e-07	Tumor	anti_mPD_1_mutmIL15 vs Isotype Control
Fam110d	0.993853	2.63806	1.20652e-08	3.44946e-07	Tumor	anti_mPD_1_mutmIL15 vs Isotype Control
Xlr4c,Xlr4b,Xlr4a	0.970537	2.74319	1.21942e-08	3.48138e-07	Tumor	anti_mPD_1_mutmIL15 vs Isotype Control
Arhgap27	0.668838	4.59557	1.25141e-08	3.56759e-07	Tumor	anti_mPD_1_mutmIL15 vs Isotype Control
Ctnnb1	-0.785919	9.5728	1.25895e-08	3.58395e-07	Tumor	anti_mPD_1_mutmIL15 vs Isotype Control
Irf5	1.88872	4.0008	1.27345e-08	3.62005e-07	Tumor	anti_mPD_1_mutmIL15 vs Isotype Control
Ttc39b	0.721098	5.7021	1.27525e-08	3.62005e-07	Tumor	anti_mPD_1_mutmIL15 vs Isotype Control
Isg15	2.20111	5.86943	1.28399e-08	3.63967e-07	Tumor	anti_mPD_1_mutmIL15 vs Isotype Control
Cxcl16	2.46399	4.42536	1.3133e-08	3.71519e-07	Tumor	anti_mPD_1_mutmIL15 vs Isotype Control
Ckap5	-0.467145	6.9056	1.31435e-08	3.71519e-07	Tumor	anti_mPD_1_mutmIL15 vs Isotype Control
Eef1g	-0.536564	9.48435	1.32107e-08	3.72888e-07	Tumor	anti_mPD_1_mutmIL15 vs Isotype Control
Ppp1r18	0.573378	5.45435	1.32621e-08	3.73812e-07	Tumor	anti_mPD_1_mutmIL15 vs Isotype Control
Ripk1	0.566186	4.74418	1.32812e-08	3.73822e-07	Tumor	anti_mPD_1_mutmIL15 vs Isotype Control
Hrh2	1.13274	2.51024	1.34762e-08	3.78776e-07	Tumor	anti_mPD_1_mutmIL15 vs Isotype Control
Adora2a	1.01047	3.34272	1.36221e-08	3.82338e-07	Tumor	anti_mPD_1_mutmIL15 vs Isotype Control
Ccr5	2.59407	4.49331	1.36424e-08	3.82369e-07	Tumor	anti_mPD_1_mutmIL15 vs Isotype Control
Cytip	1.43805	2.91294	1.3828e-08	3.87028e-07	Tumor	anti_mPD_1_mutmIL15 vs Isotype Control
Cul1	-0.434025	6.94134	1.38528e-08	3.8718e-07	Tumor	anti_mPD_1_mutmIL15 vs Isotype Control
Bst1	1.99779	3.54262	1.39072e-08	3.88156e-07	Tumor	anti_mPD_1_mutmIL15 vs Isotype Control
Sec22b	-0.279893	6.24471	1.40926e-08	3.92782e-07	Tumor	anti_mPD_1_mutmIL15 vs Isotype Control
Usf2	-0.258031	7.28757	1.42075e-08	3.94855e-07	Tumor	anti_mPD_1_mutmIL15 vs Isotype Control
Cldnd2	1.0195	2.47334	1.42094e-08	3.94855e-07	Tumor	anti_mPD_1_mutmIL15 vs Isotype Control
St6galnac1	0.641923	2.45571	1.42263e-08	3.94855e-07	Tumor	anti_mPD_1_mutmIL15 vs Isotype Control
F13a1	1.46658	3.70737	1.4283e-08	3.95877e-07	Tumor	anti_mPD_1_mutmIL15 vs Isotype Control
Cfp	1.62389	4.4581	1.45546e-08	4.02845e-07	Tumor	anti_mPD_1_mutmIL15 vs Isotype Control
Pglyrp2	0.917604	2.98029	1.46208e-08	4.04118e-07	Tumor	anti_mPD_1_mutmIL15 vs Isotype Control
Tnfsf10	1.28001	2.86431	1.47671e-08	4.07251e-07	Tumor	anti_mPD_1_mutmIL15 vs Isotype Control
Mndal	2.39171	4.38998	1.4775e-08	4.07251e-07	Tumor	anti_mPD_1_mutmIL15 vs Isotype Control
Akna	0.944972	4.88353	1.48714e-08	4.09055e-07	Tumor	anti_mPD_1_mutmIL15 vs Isotype Control
Fam102a	0.756179	4.54479	1.48815e-08	4.09055e-07	Tumor	anti_mPD_1_mutmIL15 vs Isotype Control
Bcl2l11	0.87177	4.39522	1.51034e-08	4.14587e-07	Tumor	anti_mPD_1_mutmIL15 vs Isotype Control
Klhl6	1.30092	2.8747	1.51311e-08	4.14774e-07	Tumor	anti_mPD_1_mutmIL15 vs Isotype Control
Rpl31-ps12,Rpl31	-0.469934	11.0879	1.52386e-08	4.17148e-07	Tumor	anti_mPD_1_mutmIL15 vs Isotype Control
Ikzf3	1.37646	3.14372	1.54032e-08	4.21077e-07	Tumor	anti_mPD_1_mutmIL15 vs Isotype Control
Dpp4	1.10307	2.65048	1.55988e-08	4.2584e-07	Tumor	anti_mPD_1_mutmIL15 vs Isotype Control
Ptprcap	1.3173	2.94569	1.57242e-08	4.28413e-07	Tumor	anti_mPD_1_mutmIL15 vs Isotype Control
1700056E22Rik	0.791805	1.87238	1.5736e-08	4.28413e-07	Tumor	anti_mPD_1_mutmIL15 vs Isotype Control
Tnpo2	-0.343774	6.18341	1.59091e-08	4.32536e-07	Tumor	anti_mPD_1_mutmIL15 vs Isotype Control
Psmd4	-0.417098	7.21676	1.59636e-08	4.33427e-07	Tumor	anti_mPD_1_mutmIL15 vs Isotype Control
Stk17b	1.30133	4.91891	1.61095e-08	4.36276e-07	Tumor	anti_mPD_1_mutmIL15 vs Isotype Control
Casp7	0.971948	4.58517	1.61122e-08	4.36276e-07	Tumor	anti_mPD_1_mutmIL15 vs Isotype Control
Dcun1d1	-0.276347	6.184	1.617e-08	4.37249e-07	Tumor	anti_mPD_1_mutmIL15 vs Isotype Control
Scube3	0.658834	2.72281	1.62007e-08	4.37486e-07	Tumor	anti_mPD_1_mutmIL15 vs Isotype Control
Trak1	0.448714	5.46185	1.63443e-08	4.40433e-07	Tumor	anti_mPD_1_mutmIL15 vs Isotype Control
Cd6	1.22765	2.4387	1.63721e-08	4.40433e-07	Tumor	anti_mPD_1_mutmIL15 vs Isotype Control
Fam78b	0.910427	2.76666	1.63931e-08	4.40433e-07	Tumor	anti_mPD_1_mutmIL15 vs Isotype Control
Rnps1	-0.423441	6.5581	1.63982e-08	4.40433e-07	Tumor	anti_mPD_1_mutmIL15 vs Isotype Control
Cd244a	1.34478	3.25815	1.64393e-08	4.40943e-07	Tumor	anti_mPD_1_mutmIL15 vs Isotype Control
Bri3	-0.367755	8.05197	1.65207e-08	4.42534e-07	Tumor	anti_mPD_1_mutmIL15 vs Isotype Control
Prkag2	-0.427323	4.5687	1.65679e-08	4.43203e-07	Tumor	anti_mPD_1_mutmIL15 vs Isotype Control
Itgb7	1.17002	3.73683	1.66082e-08	4.43685e-07	Tumor	anti_mPD_1_mutmIL15 vs Isotype Control
Neurl3	1.66717	3.43007	1.66748e-08	4.4487e-07	Tumor	anti_mPD_1_mutmIL15 vs Isotype Control
Krtcap3	0.638667	3.11285	1.67622e-08	4.46604e-07	Tumor	anti_mPD_1_mutmIL15 vs Isotype Control
Cwc25	0.31631	4.76863	1.68598e-08	4.48606e-07	Tumor	anti_mPD_1_mutmIL15 vs Isotype Control
Atxn7l1	0.66094	3.66756	1.70064e-08	4.51505e-07	Tumor	anti_mPD_1_mutmIL15 vs Isotype Control
Efhd2	1.22273	6.37077	1.7014e-08	4.51505e-07	Tumor	anti_mPD_1_mutmIL15 vs Isotype Control
Syce3	0.732138	1.98991	1.7208e-08	4.56046e-07	Tumor	anti_mPD_1_mutmIL15 vs Isotype Control
Slc41a3	0.614079	3.5024	1.73998e-08	4.60518e-07	Tumor	anti_mPD_1_mutmIL15 vs Isotype Control
Sf3b4	-0.424727	7.11934	1.75563e-08	4.64045e-07	Tumor	anti_mPD_1_mutmIL15 vs Isotype Control
Cyp2a22,Cyp2a12	0.727495	2.17504	1.75936e-08	4.64415e-07	Tumor	anti_mPD_1_mutmIL15 vs Isotype Control
Cdk16	-0.30273	6.6453	1.7677e-08	4.66001e-07	Tumor	anti_mPD_1_mutmIL15 vs Isotype Control
Pnpla2	0.598536	5.70354	1.79614e-08	4.72874e-07	Tumor	anti_mPD_1_mutmIL15 vs Isotype Control
Lamtor2	-0.347038	7.1567	1.81166e-08	4.76331e-07	Tumor	anti_mPD_1_mutmIL15 vs Isotype Control
Satb1	1.30924	2.90451	1.81738e-08	4.77206e-07	Tumor	anti_mPD_1_mutmIL15 vs Isotype Control
Nod1	1.91199	4.68211	1.82234e-08	4.77878e-07	Tumor	anti_mPD_1_mutmIL15 vs Isotype Control
Lrrc14	-0.328295	5.73264	1.83437e-08	4.80402e-07	Tumor	anti_mPD_1_mutmIL15 vs Isotype Control
A630076J17Rik	0.680505	2.50646	1.85208e-08	4.84048e-07	Tumor	anti_mPD_1_mutmIL15 vs Isotype Control
1700019N19Rik	0.757752	1.9661	1.85314e-08	4.84048e-07	Tumor	anti_mPD_1_mutmIL15 vs Isotype Control
Fkbp7	0.509871	4.34427	1.86699e-08	4.87029e-07	Tumor	anti_mPD_1_mutmIL15 vs Isotype Control
Srbd1	-0.346465	5.49807	1.87524e-08	4.88542e-07	Tumor	anti_mPD_1_mutmIL15 vs Isotype Control
Nudt13	0.513512	4.37197	1.90452e-08	4.95523e-07	Tumor	anti_mPD_1_mutmIL15 vs Isotype Control
Coro2a	1.64315	3.12355	1.91021e-08	4.96158e-07	Tumor	anti_mPD_1_mutmIL15 vs Isotype Control
Ldah	-0.290484	6.179	1.91193e-08	4.96158e-07	Tumor	anti_mPD_1_mutmIL15 vs Isotype Control
Il2rg	2.19597	4.18311	1.95417e-08	5.0646e-07	Tumor	anti_mPD_1_mutmIL15 vs Isotype Control
Mlf2	-0.508727	8.27356	1.99803e-08	5.17155e-07	Tumor	anti_mPD_1_mutmIL15 vs Isotype Control
Palld	0.852445	4.01751	2.00371e-08	5.1772e-07	Tumor	anti_mPD_1_mutmIL15 vs Isotype Control
Smim11	-0.325643	5.67611	2.0054e-08	5.1772e-07	Tumor	anti_mPD_1_mutmIL15 vs Isotype Control
Msh2	-0.504345	5.89886	2.02034e-08	5.20904e-07	Tumor	anti_mPD_1_mutmIL15 vs Isotype Control
Nutf2	-0.628357	7.62357	2.04545e-08	5.26697e-07	Tumor	anti_mPD_1_mutmIL15 vs Isotype Control
Selenow	0.727153	7.45255	2.04903e-08	5.26938e-07	Tumor	anti_mPD_1_mutmIL15 vs Isotype Control
Cd27	1.4013	2.85524	2.05685e-08	5.27594e-07	Tumor	anti_mPD_1_mutmIL15 vs Isotype Control
Ikzf1	1.8086	3.30903	2.05686e-08	5.27594e-07	Tumor	anti_mPD_1_mutmIL15 vs Isotype Control
Gab2	0.607347	4.81344	2.06437e-08	5.28839e-07	Tumor	anti_mPD_1_mutmIL15 vs Isotype Control
Slc7a9	0.620952	2.50665	2.09775e-08	5.36702e-07	Tumor	anti_mPD_1_mutmIL15 vs Isotype Control
Bud31	-0.32893	6.91219	2.1074e-08	5.38481e-07	Tumor	anti_mPD_1_mutmIL15 vs Isotype Control
Cst3	1.19932	8.27805	2.11335e-08	5.38884e-07	Tumor	anti_mPD_1_mutmIL15 vs Isotype Control
Tagln2	2.11705	5.55534	2.11438e-08	5.38884e-07	Tumor	anti_mPD_1_mutmIL15 vs Isotype Control
Tnfrsf1b	1.91393	3.80009	2.12383e-08	5.40601e-07	Tumor	anti_mPD_1_mutmIL15 vs Isotype Control
F830016B08Rik	2.76736	3.86914	2.12767e-08	5.40889e-07	Tumor	anti_mPD_1_mutmIL15 vs Isotype Control
Ints8	-0.343414	6.13602	2.15914e-08	5.48192e-07	Tumor	anti_mPD_1_mutmIL15 vs Isotype Control
Naca	-0.540219	9.3537	2.17318e-08	5.50996e-07	Tumor	anti_mPD_1_mutmIL15 vs Isotype Control
Ccdc88b	1.56332	3.21644	2.1758e-08	5.50996e-07	Tumor	anti_mPD_1_mutmIL15 vs Isotype Control
Hdac3	-0.266516	5.90374	2.17847e-08	5.50996e-07	Tumor	anti_mPD_1_mutmIL15 vs Isotype Control
Cxcl10	2.52385	7.01962	2.18744e-08	5.52565e-07	Tumor	anti_mPD_1_mutmIL15 vs Isotype Control
Fxyd5	1.55136	6.50259	2.19524e-08	5.53833e-07	Tumor	anti_mPD_1_mutmIL15 vs Isotype Control
Abcb1a	0.971333	2.52631	2.21425e-08	5.57924e-07	Tumor	anti_mPD_1_mutmIL15 vs Isotype Control
Kctd20	-0.269873	6.11411	2.23052e-08	5.61315e-07	Tumor	anti_mPD_1_mutmIL15 vs Isotype Control
Fam170a	0.847412	1.96631	2.23793e-08	5.62471e-07	Tumor	anti_mPD_1_mutmIL15 vs Isotype Control
Foxe3	0.781727	2.29597	2.30115e-08	5.77633e-07	Tumor	anti_mPD_1_mutmIL15 vs Isotype Control
Ripk2	0.664351	4.10649	2.30659e-08	5.7827e-07	Tumor	anti_mPD_1_mutmIL15 vs Isotype Control
Ctsc	1.72453	6.42141	2.32142e-08	5.81257e-07	Tumor	anti_mPD_1_mutmIL15 vs Isotype Control
Plod3	0.420905	6.10086	2.3548e-08	5.88878e-07	Tumor	anti_mPD_1_mutmIL15 vs Isotype Control
Slco4a1	0.735954	2.36349	2.40113e-08	5.99429e-07	Tumor	anti_mPD_1_mutmIL15 vs Isotype Control
Dipk2a	0.964897	2.33911	2.403e-08	5.99429e-07	Tumor	anti_mPD_1_mutmIL15 vs Isotype Control
Rps9	-0.279352	9.9057	2.40667e-08	5.99595e-07	Tumor	anti_mPD_1_mutmIL15 vs Isotype Control
Gm5431,9930111J21Rik1	2.05895	4.06344	2.41969e-08	6.02085e-07	Tumor	anti_mPD_1_mutmIL15 vs Isotype Control
Adora2b	0.739293	2.9441	2.4507e-08	6.09044e-07	Tumor	anti_mPD_1_mutmIL15 vs Isotype Control
Rgs1	1.42097	2.79397	2.47553e-08	6.14449e-07	Tumor	anti_mPD_1_mutmIL15 vs Isotype Control
Ola1	-0.356322	6.94853	2.49361e-08	6.17505e-07	Tumor	anti_mPD_1_mutmIL15 vs Isotype Control
Atp6v0d2	1.56007	3.35944	2.49403e-08	6.17505e-07	Tumor	anti_mPD_1_mutmIL15 vs Isotype Control
Nudt16l1	-0.687886	7.1275	2.53762e-08	6.27377e-07	Tumor	anti_mPD_1_mutmIL15 vs Isotype Control
Lpxn	1.59433	3.20766	2.54019e-08	6.27377e-07	Tumor	anti_mPD_1_mutmIL15 vs Isotype Control
Rfx7	-0.404332	5.80109	2.54578e-08	6.2798e-07	Tumor	anti_mPD_1_mutmIL15 vs Isotype Control
Eif4b	-0.377864	8.48436	2.56139e-08	6.3105e-07	Tumor	anti_mPD_1_mutmIL15 vs Isotype Control
Olfm1	0.916528	3.30517	2.58272e-08	6.35195e-07	Tumor	anti_mPD_1_mutmIL15 vs Isotype Control
Ptk2b	1.67972	3.01558	2.58458e-08	6.35195e-07	Tumor	anti_mPD_1_mutmIL15 vs Isotype Control
Ttc16	0.717479	2.41615	2.62378e-08	6.44037e-07	Tumor	anti_mPD_1_mutmIL15 vs Isotype Control
Stx11	0.82152	3.50417	2.63904e-08	6.46986e-07	Tumor	anti_mPD_1_mutmIL15 vs Isotype Control
Abcd1	0.793004	4.21027	2.6552e-08	6.5015e-07	Tumor	anti_mPD_1_mutmIL15 vs Isotype Control
Iah1	-0.588302	6.37948	2.65888e-08	6.50253e-07	Tumor	anti_mPD_1_mutmIL15 vs Isotype Control
Acsm1	0.786935	2.18177	2.66405e-08	6.50719e-07	Tumor	anti_mPD_1_mutmIL15 vs Isotype Control
Tbc1d9	1.23161	3.52425	2.70175e-08	6.5912e-07	Tumor	anti_mPD_1_mutmIL15 vs Isotype Control
Nlrc3	0.970495	2.54219	2.71861e-08	6.61852e-07	Tumor	anti_mPD_1_mutmIL15 vs Isotype Control
Rnase4	1.33127	3.29232	2.71958e-08	6.61852e-07	Tumor	anti_mPD_1_mutmIL15 vs Isotype Control
Map3k14	0.745583	3.28878	2.72725e-08	6.62911e-07	Tumor	anti_mPD_1_mutmIL15 vs Isotype Control
Spryd3	0.315418	4.93112	2.74743e-08	6.66908e-07	Tumor	anti_mPD_1_mutmIL15 vs Isotype Control
Itgae	0.826455	2.71175	2.75038e-08	6.66908e-07	Tumor	anti_mPD_1_mutmIL15 vs Isotype Control
Gm5785	0.486713	3.72427	2.78727e-08	6.75034e-07	Tumor	anti_mPD_1_mutmIL15 vs Isotype Control
Tbca	-0.313609	7.86785	2.82482e-08	6.83298e-07	Tumor	anti_mPD_1_mutmIL15 vs Isotype Control
B3galt1	0.565907	2.92662	2.83439e-08	6.84783e-07	Tumor	anti_mPD_1_mutmIL15 vs Isotype Control
Cdk4	-0.689338	8.5891	2.88558e-08	6.96308e-07	Tumor	anti_mPD_1_mutmIL15 vs Isotype Control
Pik3cd	0.900576	4.75036	2.89183e-08	6.96974e-07	Tumor	anti_mPD_1_mutmIL15 vs Isotype Control
Tmem71	0.70594	3.01523	2.90859e-08	7.00167e-07	Tumor	anti_mPD_1_mutmIL15 vs Isotype Control
AI837181	0.377326	5.13708	2.92159e-08	7.01802e-07	Tumor	anti_mPD_1_mutmIL15 vs Isotype Control
Thy1	2.19525	4.80695	2.92244e-08	7.01802e-07	Tumor	anti_mPD_1_mutmIL15 vs Isotype Control
Ifi30	1.06309	7.13122	2.92593e-08	7.01802e-07	Tumor	anti_mPD_1_mutmIL15 vs Isotype Control
Tmem70	-0.37516	6.57344	2.95637e-08	7.08252e-07	Tumor	anti_mPD_1_mutmIL15 vs Isotype Control
Pvrig	1.05491	2.41194	2.96896e-08	7.10415e-07	Tumor	anti_mPD_1_mutmIL15 vs Isotype Control
Osm	0.724493	2.876	2.98911e-08	7.14379e-07	Tumor	anti_mPD_1_mutmIL15 vs Isotype Control
Rnasel	0.871906	3.79594	3.00865e-08	7.18188e-07	Tumor	anti_mPD_1_mutmIL15 vs Isotype Control
Pcyt2	-0.703316	6.33638	3.0275e-08	7.20736e-07	Tumor	anti_mPD_1_mutmIL15 vs Isotype Control
Bbox1	0.772808	1.79824	3.02975e-08	7.20736e-07	Tumor	anti_mPD_1_mutmIL15 vs Isotype Control
Pdpn	0.753997	5.00702	3.03015e-08	7.20736e-07	Tumor	anti_mPD_1_mutmIL15 vs Isotype Control
Junb	0.958002	5.96077	3.03434e-08	7.20872e-07	Tumor	anti_mPD_1_mutmIL15 vs Isotype Control
Uts2r	0.655269	2.55384	3.04048e-08	7.21472e-07	Tumor	anti_mPD_1_mutmIL15 vs Isotype Control
Stag3	0.662097	2.43399	3.09406e-08	7.33314e-07	Tumor	anti_mPD_1_mutmIL15 vs Isotype Control
Allc	0.768894	2.05743	3.11668e-08	7.37798e-07	Tumor	anti_mPD_1_mutmIL15 vs Isotype Control
Spesp1	0.68625	2.61514	3.12176e-08	7.38125e-07	Tumor	anti_mPD_1_mutmIL15 vs Isotype Control
Tut7	0.398153	5.15881	3.13493e-08	7.40363e-07	Tumor	anti_mPD_1_mutmIL15 vs Isotype Control
Ier5	1.08718	4.38407	3.14115e-08	7.40955e-07	Tumor	anti_mPD_1_mutmIL15 vs Isotype Control
Immp1l	-0.448834	6.07556	3.16481e-08	7.44846e-07	Tumor	anti_mPD_1_mutmIL15 vs Isotype Control
Runx1	0.743902	4.58675	3.16596e-08	7.44846e-07	Tumor	anti_mPD_1_mutmIL15 vs Isotype Control
Cby1	-0.375537	5.07831	3.1689e-08	7.44846e-07	Tumor	anti_mPD_1_mutmIL15 vs Isotype Control
Gm14288,2210418O10Rik,Zfp968,Gm4631,Gm14410,Gm14434,Zfp965,Gm14432,Zfp967,Zfp966,Gm14393,Gm4724,Gm2026,Gm2004,Gm2007,Gm14403,Gm14440,Zfp931,Zfp973,Zfp970,Zfp971,Gm14296,Gm14295,Gm14391,Gm6710,Gm14430,Gm14308,Gm14327,Gm14326,Gm14325,Gm14305,Gm14322	-0.560509	8.33035	3.17258e-08	7.44846e-07	Tumor	anti_mPD_1_mutmIL15 vs Isotype Control
Gtf2h5	-0.377058	7.35678	3.18216e-08	7.45732e-07	Tumor	anti_mPD_1_mutmIL15 vs Isotype Control
Acsl3	-1.22056	7.0405	3.18694e-08	7.45732e-07	Tumor	anti_mPD_1_mutmIL15 vs Isotype Control
Rrbp1	0.556912	7.18076	3.18756e-08	7.45732e-07	Tumor	anti_mPD_1_mutmIL15 vs Isotype Control
Spg20	-0.420102	6.31379	3.20113e-08	7.47302e-07	Tumor	anti_mPD_1_mutmIL15 vs Isotype Control
Ddx6	-0.34082	7.90095	3.20234e-08	7.47302e-07	Tumor	anti_mPD_1_mutmIL15 vs Isotype Control
Fcho1	1.07839	3.18371	3.20551e-08	7.47302e-07	Tumor	anti_mPD_1_mutmIL15 vs Isotype Control
H2az1	-0.761988	9.95742	3.21975e-08	7.49747e-07	Tumor	anti_mPD_1_mutmIL15 vs Isotype Control
Celsr2	-0.71961	4.17768	3.242e-08	7.54048e-07	Tumor	anti_mPD_1_mutmIL15 vs Isotype Control
Basp1	1.26883	4.80888	3.24814e-08	7.54597e-07	Tumor	anti_mPD_1_mutmIL15 vs Isotype Control
Klrb1f	0.607242	3.55503	3.29496e-08	7.6448e-07	Tumor	anti_mPD_1_mutmIL15 vs Isotype Control
Ccdc3	0.714862	2.27296	3.29834e-08	7.6448e-07	Tumor	anti_mPD_1_mutmIL15 vs Isotype Control
Ptger4	0.96719	2.79524	3.32637e-08	7.69619e-07	Tumor	anti_mPD_1_mutmIL15 vs Isotype Control
Adar	0.690635	5.97879	3.32823e-08	7.69619e-07	Tumor	anti_mPD_1_mutmIL15 vs Isotype Control
Ptprc	2.64291	3.97295	3.33642e-08	7.70621e-07	Tumor	anti_mPD_1_mutmIL15 vs Isotype Control
Lap3	1.05461	6.69866	3.34218e-08	7.71059e-07	Tumor	anti_mPD_1_mutmIL15 vs Isotype Control
Cyp2d12	0.77211	6.22035	3.35012e-08	7.71136e-07	Tumor	anti_mPD_1_mutmIL15 vs Isotype Control
Jaml	1.27375	2.59754	3.35024e-08	7.71136e-07	Tumor	anti_mPD_1_mutmIL15 vs Isotype Control
Sympk	-0.35255	6.71921	3.38373e-08	7.77947e-07	Tumor	anti_mPD_1_mutmIL15 vs Isotype Control
Plscr2	0.744186	2.78086	3.40118e-08	7.81059e-07	Tumor	anti_mPD_1_mutmIL15 vs Isotype Control
Tor1aip1	0.47975	6.34317	3.41114e-08	7.82445e-07	Tumor	anti_mPD_1_mutmIL15 vs Isotype Control
Rgs16	1.32381	3.52861	3.50192e-08	8.02345e-07	Tumor	anti_mPD_1_mutmIL15 vs Isotype Control
Gpr174	0.99258	2.4572	3.51285e-08	8.03471e-07	Tumor	anti_mPD_1_mutmIL15 vs Isotype Control
Pik3r6	0.931725	2.57203	3.52142e-08	8.03471e-07	Tumor	anti_mPD_1_mutmIL15 vs Isotype Control
Chchd3	-0.560278	7.96696	3.5262e-08	8.03471e-07	Tumor	anti_mPD_1_mutmIL15 vs Isotype Control
Mthfd2	-0.895362	7.15227	3.52683e-08	8.03471e-07	Tumor	anti_mPD_1_mutmIL15 vs Isotype Control
Hnrnpc	-0.402108	7.88875	3.52696e-08	8.03471e-07	Tumor	anti_mPD_1_mutmIL15 vs Isotype Control
Emg1	-0.55112	7.28444	3.53725e-08	8.04896e-07	Tumor	anti_mPD_1_mutmIL15 vs Isotype Control
Irak4	0.44662	4.86973	3.56121e-08	8.09154e-07	Tumor	anti_mPD_1_mutmIL15 vs Isotype Control
Cdh1	0.82557	2.67447	3.56407e-08	8.09154e-07	Tumor	anti_mPD_1_mutmIL15 vs Isotype Control
Cyth4	2.13295	4.23518	3.60701e-08	8.17301e-07	Tumor	anti_mPD_1_mutmIL15 vs Isotype Control
Dhx58	1.99699	4.23965	3.61106e-08	8.17301e-07	Tumor	anti_mPD_1_mutmIL15 vs Isotype Control
Ube2e1	-0.231094	6.68322	3.61224e-08	8.17301e-07	Tumor	anti_mPD_1_mutmIL15 vs Isotype Control
Cmpk2	1.5514	4.45507	3.69524e-08	8.34427e-07	Tumor	anti_mPD_1_mutmIL15 vs Isotype Control
Spock2	0.68864	2.1534	3.6963e-08	8.34427e-07	Tumor	anti_mPD_1_mutmIL15 vs Isotype Control
Gzmk	0.962026	3.00152	3.71297e-08	8.37242e-07	Tumor	anti_mPD_1_mutmIL15 vs Isotype Control
Stx4a	0.444762	5.26278	3.73055e-08	8.40259e-07	Tumor	anti_mPD_1_mutmIL15 vs Isotype Control
Slamf8	1.83096	3.78452	3.736e-08	8.40537e-07	Tumor	anti_mPD_1_mutmIL15 vs Isotype Control
Fgl2	2.90619	4.54294	3.78223e-08	8.49979e-07	Tumor	anti_mPD_1_mutmIL15 vs Isotype Control
Dnm2	0.3593	6.16163	3.79802e-08	8.52567e-07	Tumor	anti_mPD_1_mutmIL15 vs Isotype Control
Lef1	1.06208	3.05446	3.81529e-08	8.55482e-07	Tumor	anti_mPD_1_mutmIL15 vs Isotype Control
Hs6st2	0.85314	2.2464	3.83857e-08	8.59736e-07	Tumor	anti_mPD_1_mutmIL15 vs Isotype Control
Nbeal2	0.666258	4.40354	3.85615e-08	8.62706e-07	Tumor	anti_mPD_1_mutmIL15 vs Isotype Control
Creb1	-0.255682	6.19936	3.8651e-08	8.6374e-07	Tumor	anti_mPD_1_mutmIL15 vs Isotype Control
Pacsin1	1.05059	2.58671	3.87834e-08	8.64751e-07	Tumor	anti_mPD_1_mutmIL15 vs Isotype Control
Trim30a	2.01647	4.2703	3.87954e-08	8.64751e-07	Tumor	anti_mPD_1_mutmIL15 vs Isotype Control
Mbtps1	-0.29376	6.50912	3.88263e-08	8.64751e-07	Tumor	anti_mPD_1_mutmIL15 vs Isotype Control
Irak3	0.978532	2.84569	3.93376e-08	8.75163e-07	Tumor	anti_mPD_1_mutmIL15 vs Isotype Control
Trim34a	1.47163	3.63169	3.94251e-08	8.76134e-07	Tumor	anti_mPD_1_mutmIL15 vs Isotype Control
Cd160	0.945998	2.53603	3.96463e-08	8.79528e-07	Tumor	anti_mPD_1_mutmIL15 vs Isotype Control
Klf13	0.746217	4.98856	3.9666e-08	8.79528e-07	Tumor	anti_mPD_1_mutmIL15 vs Isotype Control
Gch1	0.804668	4.28097	3.98711e-08	8.83094e-07	Tumor	anti_mPD_1_mutmIL15 vs Isotype Control
Nckap1l	2.00794	4.02399	4.00839e-08	8.86823e-07	Tumor	anti_mPD_1_mutmIL15 vs Isotype Control
Nfkbia	1.00318	4.95538	4.01347e-08	8.86964e-07	Tumor	anti_mPD_1_mutmIL15 vs Isotype Control
Sash3	1.54998	3.03485	4.01806e-08	8.86995e-07	Tumor	anti_mPD_1_mutmIL15 vs Isotype Control
Tmem254a,Tmem254b,Tmem254c	0.439555	4.87565	4.04157e-08	8.91201e-07	Tumor	anti_mPD_1_mutmIL15 vs Isotype Control
Plekho2	1.05369	5.07898	4.04821e-08	8.91679e-07	Tumor	anti_mPD_1_mutmIL15 vs Isotype Control
Gpr132	1.23964	3.29793	4.0562e-08	8.92454e-07	Tumor	anti_mPD_1_mutmIL15 vs Isotype Control
Oas2	1.54887	3.56626	4.06175e-08	8.92691e-07	Tumor	anti_mPD_1_mutmIL15 vs Isotype Control
Cuedc2	-0.527973	7.45597	4.07233e-08	8.94031e-07	Tumor	anti_mPD_1_mutmIL15 vs Isotype Control
Slc25a39	-0.468051	7.02038	4.09884e-08	8.98863e-07	Tumor	anti_mPD_1_mutmIL15 vs Isotype Control
H2-Oa	0.908755	2.49771	4.16904e-08	9.13254e-07	Tumor	anti_mPD_1_mutmIL15 vs Isotype Control
Metrnl	0.986924	4.27634	4.18018e-08	9.1469e-07	Tumor	anti_mPD_1_mutmIL15 vs Isotype Control
Bub3	-0.485598	8.08057	4.18718e-08	9.1511e-07	Tumor	anti_mPD_1_mutmIL15 vs Isotype Control
Tnpo1	-0.314836	7.19917	4.19241e-08	9.1511e-07	Tumor	anti_mPD_1_mutmIL15 vs Isotype Control
Eif2ak2	0.777648	5.99381	4.19897e-08	9.1511e-07	Tumor	anti_mPD_1_mutmIL15 vs Isotype Control
Fas	0.870459	2.79517	4.20045e-08	9.1511e-07	Tumor	anti_mPD_1_mutmIL15 vs Isotype Control
Ncapd3	-0.401358	5.00038	4.25948e-08	9.2696e-07	Tumor	anti_mPD_1_mutmIL15 vs Isotype Control
Runx2	0.950217	3.13965	4.28177e-08	9.30796e-07	Tumor	anti_mPD_1_mutmIL15 vs Isotype Control
Aplf	-0.414745	5.10918	4.31593e-08	9.37201e-07	Tumor	anti_mPD_1_mutmIL15 vs Isotype Control
Ywhae	-0.625731	9.8622	4.34896e-08	9.43347e-07	Tumor	anti_mPD_1_mutmIL15 vs Isotype Control
Scarf1	0.899338	3.75365	4.36108e-08	9.44948e-07	Tumor	anti_mPD_1_mutmIL15 vs Isotype Control
Prdx5	0.841723	6.35473	4.37246e-08	9.46385e-07	Tumor	anti_mPD_1_mutmIL15 vs Isotype Control
Nos2	1.78834	3.23351	4.38951e-08	9.49046e-07	Tumor	anti_mPD_1_mutmIL15 vs Isotype Control
Zbp1	3.46296	4.53443	4.40788e-08	9.51989e-07	Tumor	anti_mPD_1_mutmIL15 vs Isotype Control
Chit1	0.56234	2.71905	4.4352e-08	9.56852e-07	Tumor	anti_mPD_1_mutmIL15 vs Isotype Control
Plaur	1.07459	3.51845	4.57376e-08	9.8568e-07	Tumor	anti_mPD_1_mutmIL15 vs Isotype Control
Ccnk	-0.379394	6.51432	4.60506e-08	9.91355e-07	Tumor	anti_mPD_1_mutmIL15 vs Isotype Control
Myo1f	2.00738	3.87333	4.6601e-08	1.00113e-06	Tumor	anti_mPD_1_mutmIL15 vs Isotype Control
Cks1b	-0.68677	7.23897	4.66051e-08	1.00113e-06	Tumor	anti_mPD_1_mutmIL15 vs Isotype Control
Atp1b1	0.895377	2.39432	4.68025e-08	1.00429e-06	Tumor	anti_mPD_1_mutmIL15 vs Isotype Control
Ckb	-0.865165	7.26287	4.71531e-08	1.01073e-06	Tumor	anti_mPD_1_mutmIL15 vs Isotype Control
Cherp	-0.307645	6.67153	4.73052e-08	1.0129e-06	Tumor	anti_mPD_1_mutmIL15 vs Isotype Control
Wipf1	0.946681	4.4484	4.77898e-08	1.02218e-06	Tumor	anti_mPD_1_mutmIL15 vs Isotype Control
Slc30a1	0.733642	4.09678	4.84578e-08	1.03536e-06	Tumor	anti_mPD_1_mutmIL15 vs Isotype Control
Aff1	0.636018	5.26564	4.86064e-08	1.03742e-06	Tumor	anti_mPD_1_mutmIL15 vs Isotype Control
Stra6	0.682471	2.35735	4.88854e-08	1.04226e-06	Tumor	anti_mPD_1_mutmIL15 vs Isotype Control
1700093K21Rik	0.69304	2.22767	4.91822e-08	1.04747e-06	Tumor	anti_mPD_1_mutmIL15 vs Isotype Control
Tomm70a	-0.399793	6.704	4.93452e-08	1.04982e-06	Tumor	anti_mPD_1_mutmIL15 vs Isotype Control
Dram1	1.63203	3.1301	4.94862e-08	1.0517e-06	Tumor	anti_mPD_1_mutmIL15 vs Isotype Control
Capg	0.925184	6.28621	4.95572e-08	1.05209e-06	Tumor	anti_mPD_1_mutmIL15 vs Isotype Control
Arl6ip6	-0.352679	6.43823	5.00569e-08	1.06113e-06	Tumor	anti_mPD_1_mutmIL15 vs Isotype Control
Ube2s	-0.806238	9.02195	5.01186e-08	1.06113e-06	Tumor	anti_mPD_1_mutmIL15 vs Isotype Control
Bcat1	-0.66433	6.08894	5.01427e-08	1.06113e-06	Tumor	anti_mPD_1_mutmIL15 vs Isotype Control
Msr1	2.13321	4.29865	5.06721e-08	1.07118e-06	Tumor	anti_mPD_1_mutmIL15 vs Isotype Control
Seh1l	-0.335173	6.04627	5.07247e-08	1.07118e-06	Tumor	anti_mPD_1_mutmIL15 vs Isotype Control
Slc7a1	-0.777816	6.9355	5.09039e-08	1.07322e-06	Tumor	anti_mPD_1_mutmIL15 vs Isotype Control
Znfx1	0.832304	4.85199	5.0929e-08	1.07322e-06	Tumor	anti_mPD_1_mutmIL15 vs Isotype Control
Sgk1	1.112	3.60714	5.1038e-08	1.07438e-06	Tumor	anti_mPD_1_mutmIL15 vs Isotype Control
Tkt	-0.38875	8.29423	5.11194e-08	1.07464e-06	Tumor	anti_mPD_1_mutmIL15 vs Isotype Control
S100a11	0.915173	7.01648	5.12063e-08	1.07464e-06	Tumor	anti_mPD_1_mutmIL15 vs Isotype Control
Kcna5	0.713632	2.75715	5.1212e-08	1.07464e-06	Tumor	anti_mPD_1_mutmIL15 vs Isotype Control
Nlrp14	0.665647	2.54874	5.1408e-08	1.07762e-06	Tumor	anti_mPD_1_mutmIL15 vs Isotype Control
Adra2a	0.975499	3.17627	5.14935e-08	1.07791e-06	Tumor	anti_mPD_1_mutmIL15 vs Isotype Control
Hnrnpr	-0.315147	7.03301	5.15295e-08	1.07791e-06	Tumor	anti_mPD_1_mutmIL15 vs Isotype Control
Htra1	1.37765	3.0424	5.18741e-08	1.0835e-06	Tumor	anti_mPD_1_mutmIL15 vs Isotype Control
Pttg1ip	0.377022	4.75616	5.19053e-08	1.0835e-06	Tumor	anti_mPD_1_mutmIL15 vs Isotype Control
Napsa	1.2528	2.56609	5.20794e-08	1.08541e-06	Tumor	anti_mPD_1_mutmIL15 vs Isotype Control
Elavl1	-0.415935	7.83287	5.21641e-08	1.08541e-06	Tumor	anti_mPD_1_mutmIL15 vs Isotype Control
Slc8b1	0.857662	3.70312	5.21665e-08	1.08541e-06	Tumor	anti_mPD_1_mutmIL15 vs Isotype Control
Csf2rb	1.60761	3.43478	5.22147e-08	1.08541e-06	Tumor	anti_mPD_1_mutmIL15 vs Isotype Control
Gstp3	0.863936	2.47344	5.2615e-08	1.0926e-06	Tumor	anti_mPD_1_mutmIL15 vs Isotype Control
Nlrp3	0.844025	3.2494	5.293e-08	1.09799e-06	Tumor	anti_mPD_1_mutmIL15 vs Isotype Control
Klhdc10	-0.491105	6.97163	5.31734e-08	1.1019e-06	Tumor	anti_mPD_1_mutmIL15 vs Isotype Control
Eif2s2	-0.513221	8.37921	5.33108e-08	1.1036e-06	Tumor	anti_mPD_1_mutmIL15 vs Isotype Control
Ms4a4d	1.0492	2.48698	5.36605e-08	1.10969e-06	Tumor	anti_mPD_1_mutmIL15 vs Isotype Control
Gsg1l	0.710658	2.08589	5.4047e-08	1.11652e-06	Tumor	anti_mPD_1_mutmIL15 vs Isotype Control
Elmo1	1.3686	3.18592	5.42459e-08	1.11947e-06	Tumor	anti_mPD_1_mutmIL15 vs Isotype Control
Cdc27	-0.38417	7.13195	5.45174e-08	1.12328e-06	Tumor	anti_mPD_1_mutmIL15 vs Isotype Control
Sumo1	-0.424659	7.3797	5.45428e-08	1.12328e-06	Tumor	anti_mPD_1_mutmIL15 vs Isotype Control
Ang	1.07556	2.36608	5.47226e-08	1.12416e-06	Tumor	anti_mPD_1_mutmIL15 vs Isotype Control
Lama3	0.760552	1.99262	5.47436e-08	1.12416e-06	Tumor	anti_mPD_1_mutmIL15 vs Isotype Control
Il4ra	1.83276	3.79423	5.47548e-08	1.12416e-06	Tumor	anti_mPD_1_mutmIL15 vs Isotype Control
Cwc15	-0.279241	7.02595	5.5446e-08	1.13718e-06	Tumor	anti_mPD_1_mutmIL15 vs Isotype Control
Cd80	0.825542	2.66408	5.55637e-08	1.13843e-06	Tumor	anti_mPD_1_mutmIL15 vs Isotype Control
Galnt3	0.749786	2.7889	5.56237e-08	1.13849e-06	Tumor	anti_mPD_1_mutmIL15 vs Isotype Control
Gatm	1.36173	3.75998	5.57554e-08	1.14001e-06	Tumor	anti_mPD_1_mutmIL15 vs Isotype Control
Akr1b10	0.550998	3.86937	5.60335e-08	1.14453e-06	Tumor	anti_mPD_1_mutmIL15 vs Isotype Control
Gm16223	0.797222	1.69724	5.61272e-08	1.14527e-06	Tumor	anti_mPD_1_mutmIL15 vs Isotype Control
Mgme1	-0.34509	4.78435	5.62175e-08	1.14594e-06	Tumor	anti_mPD_1_mutmIL15 vs Isotype Control
Scimp	1.10544	2.92433	5.64368e-08	1.14924e-06	Tumor	anti_mPD_1_mutmIL15 vs Isotype Control
Zscan4b	0.641854	2.21089	5.65571e-08	1.15051e-06	Tumor	anti_mPD_1_mutmIL15 vs Isotype Control
Tceal1	0.737786	1.9363	5.67416e-08	1.15309e-06	Tumor	anti_mPD_1_mutmIL15 vs Isotype Control
Diaph1	0.63518	5.10355	5.70361e-08	1.1579e-06	Tumor	anti_mPD_1_mutmIL15 vs Isotype Control
Foxk2	-0.599082	7.35454	5.78793e-08	1.17382e-06	Tumor	anti_mPD_1_mutmIL15 vs Isotype Control
Shc1	-0.501018	6.43457	5.84949e-08	1.18494e-06	Tumor	anti_mPD_1_mutmIL15 vs Isotype Control
Mmp12	1.98757	3.8452	5.86119e-08	1.18494e-06	Tumor	anti_mPD_1_mutmIL15 vs Isotype Control
Dnmt1	-0.539178	7.58205	5.86414e-08	1.18494e-06	Tumor	anti_mPD_1_mutmIL15 vs Isotype Control
Rcn1	0.617064	6.22794	5.86747e-08	1.18494e-06	Tumor	anti_mPD_1_mutmIL15 vs Isotype Control
Icos	1.09939	2.59895	5.87243e-08	1.18494e-06	Tumor	anti_mPD_1_mutmIL15 vs Isotype Control
Atp10a	0.954016	2.84945	5.88416e-08	1.1851e-06	Tumor	anti_mPD_1_mutmIL15 vs Isotype Control
Creb3	0.459638	5.47812	5.8915e-08	1.1851e-06	Tumor	anti_mPD_1_mutmIL15 vs Isotype Control
Gipc3	0.696338	2.20411	5.89313e-08	1.1851e-06	Tumor	anti_mPD_1_mutmIL15 vs Isotype Control
Tnip3	1.07387	2.46478	5.89887e-08	1.1851e-06	Tumor	anti_mPD_1_mutmIL15 vs Isotype Control
Zfp551	0.626338	2.40909	5.90293e-08	1.1851e-06	Tumor	anti_mPD_1_mutmIL15 vs Isotype Control
Tgm2	2.38332	4.37524	5.91501e-08	1.18633e-06	Tumor	anti_mPD_1_mutmIL15 vs Isotype Control
Samd9l	0.871141	5.24763	5.92395e-08	1.18693e-06	Tumor	anti_mPD_1_mutmIL15 vs Isotype Control
Abca1	1.45862	4.4065	5.93206e-08	1.18736e-06	Tumor	anti_mPD_1_mutmIL15 vs Isotype Control
Noc2l	-0.40988	6.92527	5.95834e-08	1.19143e-06	Tumor	anti_mPD_1_mutmIL15 vs Isotype Control
Slc6a20a	0.680556	2.64366	5.97157e-08	1.19288e-06	Tumor	anti_mPD_1_mutmIL15 vs Isotype Control
Ssh3	0.928905	3.48662	6.00281e-08	1.19792e-06	Tumor	anti_mPD_1_mutmIL15 vs Isotype Control
Tent5c	0.96169	3.09192	6.0244e-08	1.20098e-06	Tumor	anti_mPD_1_mutmIL15 vs Isotype Control
Rnf114	0.539541	6.32536	6.03016e-08	1.20098e-06	Tumor	anti_mPD_1_mutmIL15 vs Isotype Control
Slc36a2	0.687706	2.50078	6.05081e-08	1.20389e-06	Tumor	anti_mPD_1_mutmIL15 vs Isotype Control
Serpina3g	3.03219	4.22405	6.0619e-08	1.20489e-06	Tumor	anti_mPD_1_mutmIL15 vs Isotype Control
Grap2	1.50031	3.14578	6.10762e-08	1.21277e-06	Tumor	anti_mPD_1_mutmIL15 vs Isotype Control
H2-DMb2	1.44886	3.05578	6.21448e-08	1.23277e-06	Tumor	anti_mPD_1_mutmIL15 vs Isotype Control
Gng2	1.17987	4.25319	6.26718e-08	1.24095e-06	Tumor	anti_mPD_1_mutmIL15 vs Isotype Control
Ptcd3	-0.494741	5.51824	6.26817e-08	1.24095e-06	Tumor	anti_mPD_1_mutmIL15 vs Isotype Control
Fgr	1.75901	3.42659	6.31533e-08	1.24905e-06	Tumor	anti_mPD_1_mutmIL15 vs Isotype Control
Ifng	1.45206	2.66354	6.3592e-08	1.25514e-06	Tumor	anti_mPD_1_mutmIL15 vs Isotype Control
Pnpla7	0.638626	4.22727	6.36404e-08	1.25514e-06	Tumor	anti_mPD_1_mutmIL15 vs Isotype Control
Lat2	1.42933	4.12236	6.36501e-08	1.25514e-06	Tumor	anti_mPD_1_mutmIL15 vs Isotype Control
Batf2	2.90295	4.62233	6.45393e-08	1.27142e-06	Tumor	anti_mPD_1_mutmIL15 vs Isotype Control
Rnpep	0.567891	5.52477	6.51008e-08	1.28122e-06	Tumor	anti_mPD_1_mutmIL15 vs Isotype Control
Tnip2	0.606268	3.94411	6.53305e-08	1.28447e-06	Tumor	anti_mPD_1_mutmIL15 vs Isotype Control
Rab11fip5	0.967953	3.47094	6.57649e-08	1.29081e-06	Tumor	anti_mPD_1_mutmIL15 vs Isotype Control
Rpl7a	-0.370788	9.99897	6.57861e-08	1.29081e-06	Tumor	anti_mPD_1_mutmIL15 vs Isotype Control
Il1r2	0.829137	2.16712	6.58472e-08	1.29081e-06	Tumor	anti_mPD_1_mutmIL15 vs Isotype Control
Slc36a3	0.637872	2.60613	6.59398e-08	1.29136e-06	Tumor	anti_mPD_1_mutmIL15 vs Isotype Control
Olfr164	0.677183	2.49928	6.62749e-08	1.29665e-06	Tumor	anti_mPD_1_mutmIL15 vs Isotype Control
Aldh1a2	0.907139	2.27226	6.70278e-08	1.3101e-06	Tumor	anti_mPD_1_mutmIL15 vs Isotype Control
Themis	0.947022	2.55783	6.74089e-08	1.31626e-06	Tumor	anti_mPD_1_mutmIL15 vs Isotype Control
Rasgrp4	0.904946	2.60426	6.75612e-08	1.31794e-06	Tumor	anti_mPD_1_mutmIL15 vs Isotype Control
Tespa1	0.808561	2.56888	6.80442e-08	1.32607e-06	Tumor	anti_mPD_1_mutmIL15 vs Isotype Control
Jade2	0.635092	5.02419	6.82402e-08	1.32859e-06	Tumor	anti_mPD_1_mutmIL15 vs Isotype Control
Myef2	-0.609781	6.8264	6.84256e-08	1.3309e-06	Tumor	anti_mPD_1_mutmIL15 vs Isotype Control
Mrpl28	-0.401442	6.76277	6.88856e-08	1.33854e-06	Tumor	anti_mPD_1_mutmIL15 vs Isotype Control
Usf1	0.41367	5.14013	6.90189e-08	1.33983e-06	Tumor	anti_mPD_1_mutmIL15 vs Isotype Control
AI597479	-0.398362	5.58053	6.98166e-08	1.35157e-06	Tumor	anti_mPD_1_mutmIL15 vs Isotype Control
Rasa4	1.77769	3.41529	6.98281e-08	1.35157e-06	Tumor	anti_mPD_1_mutmIL15 vs Isotype Control
Tardbp	-0.382894	7.81694	6.98686e-08	1.35157e-06	Tumor	anti_mPD_1_mutmIL15 vs Isotype Control
Ms4a6d	2.03238	4.02978	6.98947e-08	1.35157e-06	Tumor	anti_mPD_1_mutmIL15 vs Isotype Control
Matr3	-0.345272	7.36122	7.02981e-08	1.35805e-06	Tumor	anti_mPD_1_mutmIL15 vs Isotype Control
Alox5ap	1.87691	4.61511	7.04981e-08	1.3606e-06	Tumor	anti_mPD_1_mutmIL15 vs Isotype Control
Bmp1	0.937362	4.3142	7.05723e-08	1.36072e-06	Tumor	anti_mPD_1_mutmIL15 vs Isotype Control
Scn1b	1.09638	3.88614	7.10634e-08	1.36886e-06	Tumor	anti_mPD_1_mutmIL15 vs Isotype Control
Ncaph	-0.523357	5.94437	7.11979e-08	1.37013e-06	Tumor	anti_mPD_1_mutmIL15 vs Isotype Control
Gm52612	0.655668	3.63011	7.13053e-08	1.37088e-06	Tumor	anti_mPD_1_mutmIL15 vs Isotype Control
Atp6v0d1	-0.372727	7.72653	7.194e-08	1.38175e-06	Tumor	anti_mPD_1_mutmIL15 vs Isotype Control
Cacna2d1	0.890492	1.66004	7.21529e-08	1.38432e-06	Tumor	anti_mPD_1_mutmIL15 vs Isotype Control
Samsn1	0.810974	3.59904	7.22129e-08	1.38432e-06	Tumor	anti_mPD_1_mutmIL15 vs Isotype Control
Ccdc113	0.665148	2.04772	7.25482e-08	1.38942e-06	Tumor	anti_mPD_1_mutmIL15 vs Isotype Control
F2r	1.26621	3.34318	7.35855e-08	1.40697e-06	Tumor	anti_mPD_1_mutmIL15 vs Isotype Control
Ctsh	2.02652	4.68878	7.36452e-08	1.40697e-06	Tumor	anti_mPD_1_mutmIL15 vs Isotype Control
Kazn	0.626509	4.96607	7.36765e-08	1.40697e-06	Tumor	anti_mPD_1_mutmIL15 vs Isotype Control
Acsbg1	0.73181	2.82117	7.45421e-08	1.42214e-06	Tumor	anti_mPD_1_mutmIL15 vs Isotype Control
Bin2	1.87984	3.17708	7.49829e-08	1.42871e-06	Tumor	anti_mPD_1_mutmIL15 vs Isotype Control
Cd1d1	0.729764	2.76845	7.50293e-08	1.42871e-06	Tumor	anti_mPD_1_mutmIL15 vs Isotype Control
Sox12	0.798766	2.01151	7.516e-08	1.42983e-06	Tumor	anti_mPD_1_mutmIL15 vs Isotype Control
Tmem154	0.838328	3.08622	7.53067e-08	1.42993e-06	Tumor	anti_mPD_1_mutmIL15 vs Isotype Control
Setbp1	0.933746	2.47475	7.53109e-08	1.42993e-06	Tumor	anti_mPD_1_mutmIL15 vs Isotype Control
Mmp19	0.90953	3.12669	7.53802e-08	1.42993e-06	Tumor	anti_mPD_1_mutmIL15 vs Isotype Control
Eef2k	-0.661976	5.22069	7.54846e-08	1.43055e-06	Tumor	anti_mPD_1_mutmIL15 vs Isotype Control
Gsk3a	-0.24148	7.19903	7.5771e-08	1.43462e-06	Tumor	anti_mPD_1_mutmIL15 vs Isotype Control
Nfix	0.969794	4.71558	7.7418e-08	1.46379e-06	Tumor	anti_mPD_1_mutmIL15 vs Isotype Control
Apela	0.731576	2.10014	7.74585e-08	1.46379e-06	Tumor	anti_mPD_1_mutmIL15 vs Isotype Control
Trim3	0.381645	4.77697	7.78305e-08	1.46943e-06	Tumor	anti_mPD_1_mutmIL15 vs Isotype Control
Pura	0.316545	5.39906	7.86808e-08	1.48408e-06	Tumor	anti_mPD_1_mutmIL15 vs Isotype Control
Ednra	1.06272	2.97406	7.89064e-08	1.48635e-06	Tumor	anti_mPD_1_mutmIL15 vs Isotype Control
Dnah8	0.62163	3.10853	7.89503e-08	1.48635e-06	Tumor	anti_mPD_1_mutmIL15 vs Isotype Control
Chd7	0.926121	3.46788	7.91634e-08	1.48896e-06	Tumor	anti_mPD_1_mutmIL15 vs Isotype Control
Ahcy,Gm4737	-0.668666	7.26464	7.92847e-08	1.48984e-06	Tumor	anti_mPD_1_mutmIL15 vs Isotype Control
Milr1	1.23402	3.35348	7.95441e-08	1.49325e-06	Tumor	anti_mPD_1_mutmIL15 vs Isotype Control
Synpo2	0.77185	2.32145	7.96159e-08	1.49325e-06	Tumor	anti_mPD_1_mutmIL15 vs Isotype Control
Rbm43	0.673268	4.29113	7.97802e-08	1.49492e-06	Tumor	anti_mPD_1_mutmIL15 vs Isotype Control
Cd226	1.06024	2.42196	8.00413e-08	1.49804e-06	Tumor	anti_mPD_1_mutmIL15 vs Isotype Control
Mitf	-1.05708	8.19986	8.00967e-08	1.49804e-06	Tumor	anti_mPD_1_mutmIL15 vs Isotype Control
Myg1	-0.426816	6.1875	8.03685e-08	1.50085e-06	Tumor	anti_mPD_1_mutmIL15 vs Isotype Control
Ehd1	0.471511	4.65807	8.03975e-08	1.50085e-06	Tumor	anti_mPD_1_mutmIL15 vs Isotype Control
Emc6	-0.34052	7.00386	8.10484e-08	1.51156e-06	Tumor	anti_mPD_1_mutmIL15 vs Isotype Control
Cd84	1.8323	3.40594	8.11225e-08	1.51156e-06	Tumor	anti_mPD_1_mutmIL15 vs Isotype Control
Dnajc19	-0.42656	7.17961	8.16194e-08	1.5194e-06	Tumor	anti_mPD_1_mutmIL15 vs Isotype Control
Gstt1	0.780657	2.24451	8.19206e-08	1.52359e-06	Tumor	anti_mPD_1_mutmIL15 vs Isotype Control
Rnf10	-0.250937	6.65415	8.24607e-08	1.5322e-06	Tumor	anti_mPD_1_mutmIL15 vs Isotype Control
H4c11,H4c12	2.28172	5.55737	8.27669e-08	1.53646e-06	Tumor	anti_mPD_1_mutmIL15 vs Isotype Control
Ube2t	-0.519297	4.95509	8.28991e-08	1.53749e-06	Tumor	anti_mPD_1_mutmIL15 vs Isotype Control
Gm8882	0.631594	2.59211	8.29799e-08	1.53755e-06	Tumor	anti_mPD_1_mutmIL15 vs Isotype Control
Mbd3	-0.483426	7.67004	8.32416e-08	1.54097e-06	Tumor	anti_mPD_1_mutmIL15 vs Isotype Control
Vmn1r26	0.654766	2.27251	8.35433e-08	1.54294e-06	Tumor	anti_mPD_1_mutmIL15 vs Isotype Control
Ruvbl1	-0.582209	6.97273	8.36277e-08	1.54294e-06	Tumor	anti_mPD_1_mutmIL15 vs Isotype Control
Ilf2	-0.681559	7.2017	8.36562e-08	1.54294e-06	Tumor	anti_mPD_1_mutmIL15 vs Isotype Control
Tgm5	0.689177	2.20515	8.36571e-08	1.54294e-06	Tumor	anti_mPD_1_mutmIL15 vs Isotype Control
Slc16a2	0.892967	2.85537	8.41354e-08	1.54817e-06	Tumor	anti_mPD_1_mutmIL15 vs Isotype Control
Mphosph10	-0.396077	5.44765	8.41513e-08	1.54817e-06	Tumor	anti_mPD_1_mutmIL15 vs Isotype Control
Sh3bp2	1.0213	3.92941	8.41733e-08	1.54817e-06	Tumor	anti_mPD_1_mutmIL15 vs Isotype Control
Mrps33	-0.38057	7.35972	8.44566e-08	1.55195e-06	Tumor	anti_mPD_1_mutmIL15 vs Isotype Control
Anxa7	0.55031	6.41677	8.50109e-08	1.5607e-06	Tumor	anti_mPD_1_mutmIL15 vs Isotype Control
Ldhd	0.69429	2.37475	8.57076e-08	1.57204e-06	Tumor	anti_mPD_1_mutmIL15 vs Isotype Control
Ubap2	-0.460248	6.21473	8.60062e-08	1.57607e-06	Tumor	anti_mPD_1_mutmIL15 vs Isotype Control
Dennd2d	0.804822	3.20358	8.61429e-08	1.57681e-06	Tumor	anti_mPD_1_mutmIL15 vs Isotype Control
Acot7	-0.479442	6.71529	8.62047e-08	1.57681e-06	Tumor	anti_mPD_1_mutmIL15 vs Isotype Control
Nono	-0.361821	8.4477	8.67921e-08	1.5861e-06	Tumor	anti_mPD_1_mutmIL15 vs Isotype Control
Irf7	2.4093	4.93782	8.75353e-08	1.59822e-06	Tumor	anti_mPD_1_mutmIL15 vs Isotype Control
Htr2a	0.735699	2.34129	8.76881e-08	1.59955e-06	Tumor	anti_mPD_1_mutmIL15 vs Isotype Control
Mocos	0.825185	2.98879	8.77965e-08	1.59993e-06	Tumor	anti_mPD_1_mutmIL15 vs Isotype Control
Plcl2	1.21859	2.88171	8.79266e-08	1.59993e-06	Tumor	anti_mPD_1_mutmIL15 vs Isotype Control
Wfdc17	2.28804	4.68873	8.79494e-08	1.59993e-06	Tumor	anti_mPD_1_mutmIL15 vs Isotype Control
Il17ra	0.591148	4.88095	8.88743e-08	1.61528e-06	Tumor	anti_mPD_1_mutmIL15 vs Isotype Control
Wrnip1	-0.312778	5.50387	8.96923e-08	1.62727e-06	Tumor	anti_mPD_1_mutmIL15 vs Isotype Control
4931429L15Rik	0.604118	2.41037	8.96973e-08	1.62727e-06	Tumor	anti_mPD_1_mutmIL15 vs Isotype Control
Cd4	0.863795	2.39153	9.02219e-08	1.6344e-06	Tumor	anti_mPD_1_mutmIL15 vs Isotype Control
Sorbs2	0.796987	3.20209	9.02541e-08	1.6344e-06	Tumor	anti_mPD_1_mutmIL15 vs Isotype Control
Gng5,Gng5-ps	-0.298516	8.54664	9.03661e-08	1.63486e-06	Tumor	anti_mPD_1_mutmIL15 vs Isotype Control
Commd3	-0.357028	6.6284	9.04432e-08	1.63486e-06	Tumor	anti_mPD_1_mutmIL15 vs Isotype Control
Mtpn	-0.231026	8.2825	9.10235e-08	1.6429e-06	Tumor	anti_mPD_1_mutmIL15 vs Isotype Control
Zg16	0.619595	2.38524	9.10526e-08	1.6429e-06	Tumor	anti_mPD_1_mutmIL15 vs Isotype Control
Il18	0.858418	3.95719	9.15478e-08	1.65034e-06	Tumor	anti_mPD_1_mutmIL15 vs Isotype Control
Zfp182	0.850901	2.49738	9.1673e-08	1.65111e-06	Tumor	anti_mPD_1_mutmIL15 vs Isotype Control
Grid2	0.707268	2.20773	9.18235e-08	1.65233e-06	Tumor	anti_mPD_1_mutmIL15 vs Isotype Control
Flrt2	0.785892	2.64236	9.19162e-08	1.6525e-06	Tumor	anti_mPD_1_mutmIL15 vs Isotype Control
Vbp1	-0.32357	6.38385	9.22022e-08	1.65615e-06	Tumor	anti_mPD_1_mutmIL15 vs Isotype Control
Xcl1	1.28745	2.6037	9.29997e-08	1.6688e-06	Tumor	anti_mPD_1_mutmIL15 vs Isotype Control
Hsd11b1	0.875857	3.16224	9.30733e-08	1.6688e-06	Tumor	anti_mPD_1_mutmIL15 vs Isotype Control
Uba3	-0.427324	6.12525	9.3277e-08	1.67095e-06	Tumor	anti_mPD_1_mutmIL15 vs Isotype Control
H2-Ob	0.846303	2.9959	9.36139e-08	1.67548e-06	Tumor	anti_mPD_1_mutmIL15 vs Isotype Control
S100a10	0.854615	7.07565	9.37814e-08	1.67697e-06	Tumor	anti_mPD_1_mutmIL15 vs Isotype Control
2900026A02Rik	0.899141	2.72602	9.43781e-08	1.68613e-06	Tumor	anti_mPD_1_mutmIL15 vs Isotype Control
F2rl2	0.71433	2.84083	9.47153e-08	1.68961e-06	Tumor	anti_mPD_1_mutmIL15 vs Isotype Control
Ccdc71l	0.506132	4.78517	9.47423e-08	1.68961e-06	Tumor	anti_mPD_1_mutmIL15 vs Isotype Control
Gpr84	0.73727	2.44638	9.49632e-08	1.69204e-06	Tumor	anti_mPD_1_mutmIL15 vs Isotype Control
Adam26b	0.63386	2.91777	9.52698e-08	1.69599e-06	Tumor	anti_mPD_1_mutmIL15 vs Isotype Control
Ly86	1.90459	4.1728	9.55244e-08	1.69901e-06	Tumor	anti_mPD_1_mutmIL15 vs Isotype Control
Gm5451,Rpl9	-0.365566	9.53982	9.76614e-08	1.73547e-06	Tumor	anti_mPD_1_mutmIL15 vs Isotype Control
Pld2	1.10187	2.49399	9.77502e-08	1.7355e-06	Tumor	anti_mPD_1_mutmIL15 vs Isotype Control
Tyrobp	2.67619	5.09996	9.78628e-08	1.73596e-06	Tumor	anti_mPD_1_mutmIL15 vs Isotype Control
Calb1	0.697422	2.30497	9.79588e-08	1.73612e-06	Tumor	anti_mPD_1_mutmIL15 vs Isotype Control
Col28a1	0.769672	2.02274	9.8138e-08	1.73775e-06	Tumor	anti_mPD_1_mutmIL15 vs Isotype Control
Mcm2	-0.920597	8.03484	9.88205e-08	1.74828e-06	Tumor	anti_mPD_1_mutmIL15 vs Isotype Control
Ddx60	1.39967	3.52047	9.90298e-08	1.74971e-06	Tumor	anti_mPD_1_mutmIL15 vs Isotype Control
Abi2	-0.518725	6.64265	9.91043e-08	1.74971e-06	Tumor	anti_mPD_1_mutmIL15 vs Isotype Control
Armc7	0.657908	4.39937	9.91819e-08	1.74971e-06	Tumor	anti_mPD_1_mutmIL15 vs Isotype Control
Nfkbid	1.03931	2.89255	9.9252e-08	1.74971e-06	Tumor	anti_mPD_1_mutmIL15 vs Isotype Control
Olfr700	0.71356	2.24963	9.94296e-08	1.75129e-06	Tumor	anti_mPD_1_mutmIL15 vs Isotype Control
Olfr600	0.637716	2.48588	9.98102e-08	1.75645e-06	Tumor	anti_mPD_1_mutmIL15 vs Isotype Control
Gmfg,Gmfg-ps	1.75867	4.03922	1.00011e-07	1.75842e-06	Tumor	anti_mPD_1_mutmIL15 vs Isotype Control
Cysltr1	0.872316	2.4872	1.00571e-07	1.76554e-06	Tumor	anti_mPD_1_mutmIL15 vs Isotype Control
Acat3	0.716316	2.05701	1.00592e-07	1.76554e-06	Tumor	anti_mPD_1_mutmIL15 vs Isotype Control
Myo3b	0.739939	2.41915	1.01278e-07	1.77602e-06	Tumor	anti_mPD_1_mutmIL15 vs Isotype Control
Gng12	-0.316207	8.01098	1.01471e-07	1.77784e-06	Tumor	anti_mPD_1_mutmIL15 vs Isotype Control
Myd88	1.1564	4.44427	1.03022e-07	1.80343e-06	Tumor	anti_mPD_1_mutmIL15 vs Isotype Control
Hs3st3b1	0.744545	2.74259	1.03564e-07	1.81027e-06	Tumor	anti_mPD_1_mutmIL15 vs Isotype Control
Efcab6	0.793536	1.62129	1.03646e-07	1.81027e-06	Tumor	anti_mPD_1_mutmIL15 vs Isotype Control
Fblim1	0.947092	4.30496	1.03685e-07	1.81027e-06	Tumor	anti_mPD_1_mutmIL15 vs Isotype Control
Gm1140,Gm14692	0.707057	2.10786	1.03813e-07	1.81091e-06	Tumor	anti_mPD_1_mutmIL15 vs Isotype Control
Gm9881	0.703823	1.99818	1.04491e-07	1.82116e-06	Tumor	anti_mPD_1_mutmIL15 vs Isotype Control
Gm46320	0.686651	2.1456	1.04734e-07	1.82255e-06	Tumor	anti_mPD_1_mutmIL15 vs Isotype Control
Dhrs3	1.38426	3.65539	1.04753e-07	1.82255e-06	Tumor	anti_mPD_1_mutmIL15 vs Isotype Control
Hcar1	1.20107	3.23779	1.04931e-07	1.82405e-06	Tumor	anti_mPD_1_mutmIL15 vs Isotype Control
Lsm12	-0.383614	7.591	1.05286e-07	1.82862e-06	Tumor	anti_mPD_1_mutmIL15 vs Isotype Control
Ctnna3	0.650415	2.48802	1.0551e-07	1.83093e-06	Tumor	anti_mPD_1_mutmIL15 vs Isotype Control
Wfdc3	0.701979	2.52427	1.07308e-07	1.8605e-06	Tumor	anti_mPD_1_mutmIL15 vs Isotype Control
Dhx9	-0.460611	7.92383	1.07474e-07	1.86177e-06	Tumor	anti_mPD_1_mutmIL15 vs Isotype Control
Traf5	0.845971	3.1367	1.07617e-07	1.86262e-06	Tumor	anti_mPD_1_mutmIL15 vs Isotype Control
Tle4	0.654473	3.31135	1.07954e-07	1.86683e-06	Tumor	anti_mPD_1_mutmIL15 vs Isotype Control
Npl	0.711901	3.09492	1.08407e-07	1.87305e-06	Tumor	anti_mPD_1_mutmIL15 vs Isotype Control
Sec61a1	-0.420884	8.27305	1.09223e-07	1.88472e-06	Tumor	anti_mPD_1_mutmIL15 vs Isotype Control
Cdc123	-0.386645	6.71032	1.09284e-07	1.88472e-06	Tumor	anti_mPD_1_mutmIL15 vs Isotype Control
Taok3	0.834933	3.8511	1.09366e-07	1.88472e-06	Tumor	anti_mPD_1_mutmIL15 vs Isotype Control
Ffar1	0.570183	2.61378	1.09623e-07	1.88752e-06	Tumor	anti_mPD_1_mutmIL15 vs Isotype Control
Slc25a28	0.494924	5.07858	1.10342e-07	1.89827e-06	Tumor	anti_mPD_1_mutmIL15 vs Isotype Control
Tnfsf14	0.821439	2.39431	1.10837e-07	1.90514e-06	Tumor	anti_mPD_1_mutmIL15 vs Isotype Control
Crtam	1.01914	2.06969	1.11379e-07	1.9128e-06	Tumor	anti_mPD_1_mutmIL15 vs Isotype Control
Srebf2	-0.752619	7.59727	1.11704e-07	1.91673e-06	Tumor	anti_mPD_1_mutmIL15 vs Isotype Control
Plet1	0.674071	2.96655	1.12287e-07	1.92508e-06	Tumor	anti_mPD_1_mutmIL15 vs Isotype Control
Lgals9	0.958775	6.90584	1.13024e-07	1.93605e-06	Tumor	anti_mPD_1_mutmIL15 vs Isotype Control
Kcnip3	0.714903	2.50376	1.13201e-07	1.93743e-06	Tumor	anti_mPD_1_mutmIL15 vs Isotype Control
Med30	-0.421372	6.05761	1.13499e-07	1.94087e-06	Tumor	anti_mPD_1_mutmIL15 vs Isotype Control
Birc3	1.05032	3.75884	1.13835e-07	1.94495e-06	Tumor	anti_mPD_1_mutmIL15 vs Isotype Control
Nfam1	1.42141	2.88625	1.14021e-07	1.94645e-06	Tumor	anti_mPD_1_mutmIL15 vs Isotype Control
Gpat2	0.541916	2.62003	1.14582e-07	1.95435e-06	Tumor	anti_mPD_1_mutmIL15 vs Isotype Control
Dner	0.654474	2.39913	1.16009e-07	1.97653e-06	Tumor	anti_mPD_1_mutmIL15 vs Isotype Control
Cds1	0.8206	2.62549	1.1608e-07	1.97653e-06	Tumor	anti_mPD_1_mutmIL15 vs Isotype Control
Gsc	0.650354	2.29977	1.16305e-07	1.97868e-06	Tumor	anti_mPD_1_mutmIL15 vs Isotype Control
Tgm1	0.675497	2.27551	1.17299e-07	1.99388e-06	Tumor	anti_mPD_1_mutmIL15 vs Isotype Control
C1qb	2.7153	6.32671	1.17602e-07	1.99732e-06	Tumor	anti_mPD_1_mutmIL15 vs Isotype Control
Cracd	-0.751019	3.38998	1.17782e-07	1.99868e-06	Tumor	anti_mPD_1_mutmIL15 vs Isotype Control
Dhx32	0.737474	2.76991	1.18509e-07	2.00932e-06	Tumor	anti_mPD_1_mutmIL15 vs Isotype Control
Vopp1	0.866395	2.89008	1.19785e-07	2.02853e-06	Tumor	anti_mPD_1_mutmIL15 vs Isotype Control
Lage3	-0.363116	5.91919	1.19846e-07	2.02853e-06	Tumor	anti_mPD_1_mutmIL15 vs Isotype Control
Fhl2	0.851375	2.84912	1.20426e-07	2.03663e-06	Tumor	anti_mPD_1_mutmIL15 vs Isotype Control
Oas1a	1.30421	5.26183	1.20776e-07	2.04082e-06	Tumor	anti_mPD_1_mutmIL15 vs Isotype Control
Wfdc8	0.708204	2.11186	1.21316e-07	2.04821e-06	Tumor	anti_mPD_1_mutmIL15 vs Isotype Control
Sh3bp1	0.658518	4.25987	1.22347e-07	2.06387e-06	Tumor	anti_mPD_1_mutmIL15 vs Isotype Control
Btg1	1.0135	6.30985	1.22497e-07	2.06465e-06	Tumor	anti_mPD_1_mutmIL15 vs Isotype Control
Chek1	-0.602925	5.10055	1.22708e-07	2.06647e-06	Tumor	anti_mPD_1_mutmIL15 vs Isotype Control
Zfp185	0.71427	2.37269	1.2362e-07	2.08007e-06	Tumor	anti_mPD_1_mutmIL15 vs Isotype Control
Cd22	0.96087	2.97371	1.23781e-07	2.08074e-06	Tumor	anti_mPD_1_mutmIL15 vs Isotype Control
Chmp2a	0.402176	6.26838	1.23955e-07	2.08074e-06	Tumor	anti_mPD_1_mutmIL15 vs Isotype Control
Olfr541	0.589885	2.55277	1.23973e-07	2.08074e-06	Tumor	anti_mPD_1_mutmIL15 vs Isotype Control
Tpmt	0.730087	4.04657	1.24164e-07	2.08219e-06	Tumor	anti_mPD_1_mutmIL15 vs Isotype Control
Ppp2ca	-0.406385	7.96808	1.24661e-07	2.08734e-06	Tumor	anti_mPD_1_mutmIL15 vs Isotype Control
Slc39a2	0.93756	3.33845	1.24775e-07	2.08734e-06	Tumor	anti_mPD_1_mutmIL15 vs Isotype Control
Top1	-0.317567	6.14504	1.24784e-07	2.08734e-06	Tumor	anti_mPD_1_mutmIL15 vs Isotype Control
Krt78	0.636062	2.37612	1.25198e-07	2.09251e-06	Tumor	anti_mPD_1_mutmIL15 vs Isotype Control
Tgfbi	2.40459	4.40966	1.25762e-07	2.10017e-06	Tumor	anti_mPD_1_mutmIL15 vs Isotype Control
Khsrp	-0.433534	8.42411	1.2588e-07	2.10038e-06	Tumor	anti_mPD_1_mutmIL15 vs Isotype Control
Aspa	0.677087	2.88182	1.26925e-07	2.11605e-06	Tumor	anti_mPD_1_mutmIL15 vs Isotype Control
Itpr3	0.802484	3.41566	1.27889e-07	2.13034e-06	Tumor	anti_mPD_1_mutmIL15 vs Isotype Control
C1qa	2.6988	6.26201	1.28213e-07	2.13125e-06	Tumor	anti_mPD_1_mutmIL15 vs Isotype Control
Vsir	1.87156	3.4192	1.28228e-07	2.13125e-06	Tumor	anti_mPD_1_mutmIL15 vs Isotype Control
Ncbp1	-0.472676	6.3314	1.28264e-07	2.13125e-06	Tumor	anti_mPD_1_mutmIL15 vs Isotype Control
Haus6	-0.457495	5.56176	1.28897e-07	2.13849e-06	Tumor	anti_mPD_1_mutmIL15 vs Isotype Control
Otud6b	-0.346309	5.79063	1.28913e-07	2.13849e-06	Tumor	anti_mPD_1_mutmIL15 vs Isotype Control
Glo1	-0.498545	7.58938	1.3045e-07	2.16217e-06	Tumor	anti_mPD_1_mutmIL15 vs Isotype Control
Ifit3	2.56599	5.15462	1.30673e-07	2.16408e-06	Tumor	anti_mPD_1_mutmIL15 vs Isotype Control
Tlr1	1.14278	3.37763	1.30811e-07	2.16456e-06	Tumor	anti_mPD_1_mutmIL15 vs Isotype Control
Septin6	0.734807	3.54051	1.31411e-07	2.17269e-06	Tumor	anti_mPD_1_mutmIL15 vs Isotype Control
Tex22	0.552831	2.7545	1.31671e-07	2.17518e-06	Tumor	anti_mPD_1_mutmIL15 vs Isotype Control
Cd40	1.30628	2.941	1.32208e-07	2.18226e-06	Tumor	anti_mPD_1_mutmIL15 vs Isotype Control
Shmt2	-0.72009	7.24761	1.33413e-07	2.20031e-06	Tumor	anti_mPD_1_mutmIL15 vs Isotype Control
Pank3	-0.431506	6.26373	1.33661e-07	2.2026e-06	Tumor	anti_mPD_1_mutmIL15 vs Isotype Control
Clec5a	0.874036	2.74416	1.34114e-07	2.20823e-06	Tumor	anti_mPD_1_mutmIL15 vs Isotype Control
Foxb2	0.676257	2.42063	1.34324e-07	2.20987e-06	Tumor	anti_mPD_1_mutmIL15 vs Isotype Control
Fyb	2.07444	4.36006	1.34547e-07	2.21171e-06	Tumor	anti_mPD_1_mutmIL15 vs Isotype Control
Gh	0.584414	2.32213	1.34734e-07	2.21297e-06	Tumor	anti_mPD_1_mutmIL15 vs Isotype Control
Zfp422	-0.548246	5.8166	1.35095e-07	2.21707e-06	Tumor	anti_mPD_1_mutmIL15 vs Isotype Control
Lsm8	-0.543802	7.14019	1.35359e-07	2.21958e-06	Tumor	anti_mPD_1_mutmIL15 vs Isotype Control
Mbd1	0.394962	4.43333	1.35907e-07	2.22673e-06	Tumor	anti_mPD_1_mutmIL15 vs Isotype Control
1110002E22Rik	0.723488	2.52384	1.37608e-07	2.25276e-06	Tumor	anti_mPD_1_mutmIL15 vs Isotype Control
Lats2	0.478313	5.11046	1.37818e-07	2.25433e-06	Tumor	anti_mPD_1_mutmIL15 vs Isotype Control
Ssbp1	-0.446125	7.09387	1.39036e-07	2.27241e-06	Tumor	anti_mPD_1_mutmIL15 vs Isotype Control
Rpl6	-0.470507	9.99292	1.39348e-07	2.27563e-06	Tumor	anti_mPD_1_mutmIL15 vs Isotype Control
Gm4951	2.92086	3.67724	1.4244e-07	2.32424e-06	Tumor	anti_mPD_1_mutmIL15 vs Isotype Control
Krtap1-4	0.598687	2.2919	1.42635e-07	2.32552e-06	Tumor	anti_mPD_1_mutmIL15 vs Isotype Control
Ece1	1.43792	3.40503	1.44448e-07	2.35315e-06	Tumor	anti_mPD_1_mutmIL15 vs Isotype Control
Cebpd	0.845938	3.16236	1.44784e-07	2.3567e-06	Tumor	anti_mPD_1_mutmIL15 vs Isotype Control
Ttll8	0.67225	2.25194	1.44999e-07	2.35828e-06	Tumor	anti_mPD_1_mutmIL15 vs Isotype Control
Vdr	0.822207	2.54663	1.45627e-07	2.36655e-06	Tumor	anti_mPD_1_mutmIL15 vs Isotype Control
Gimap6	1.63781	4.34701	1.4635e-07	2.37426e-06	Tumor	anti_mPD_1_mutmIL15 vs Isotype Control
Dzip3	-0.448951	5.24153	1.46422e-07	2.37426e-06	Tumor	anti_mPD_1_mutmIL15 vs Isotype Control
Tsg101	-0.406302	6.32063	1.46458e-07	2.37426e-06	Tumor	anti_mPD_1_mutmIL15 vs Isotype Control
Pak1	1.17965	3.03129	1.48243e-07	2.40125e-06	Tumor	anti_mPD_1_mutmIL15 vs Isotype Control
Atp1b2	0.7865	3.09618	1.48573e-07	2.40317e-06	Tumor	anti_mPD_1_mutmIL15 vs Isotype Control
Fzd8	0.6767	2.59569	1.48706e-07	2.40317e-06	Tumor	anti_mPD_1_mutmIL15 vs Isotype Control
Krtap15	0.636848	2.42308	1.48723e-07	2.40317e-06	Tumor	anti_mPD_1_mutmIL15 vs Isotype Control
Zranb2	-0.393881	6.0596	1.4926e-07	2.4099e-06	Tumor	anti_mPD_1_mutmIL15 vs Isotype Control
Neu3	0.566559	2.98873	1.4944e-07	2.41085e-06	Tumor	anti_mPD_1_mutmIL15 vs Isotype Control
Orc3	-0.290694	6.04765	1.49668e-07	2.41257e-06	Tumor	anti_mPD_1_mutmIL15 vs Isotype Control
Crip2	-0.568752	6.25835	1.50495e-07	2.42395e-06	Tumor	anti_mPD_1_mutmIL15 vs Isotype Control
Ncr1	1.09368	2.47095	1.50882e-07	2.42629e-06	Tumor	anti_mPD_1_mutmIL15 vs Isotype Control
Usp27x	0.536298	2.53547	1.50884e-07	2.42629e-06	Tumor	anti_mPD_1_mutmIL15 vs Isotype Control
Fbp1	0.546443	2.66702	1.51279e-07	2.43069e-06	Tumor	anti_mPD_1_mutmIL15 vs Isotype Control
Itpripl2	0.481028	5.59381	1.51702e-07	2.43553e-06	Tumor	anti_mPD_1_mutmIL15 vs Isotype Control
B3gnt3	0.686118	4.178	1.52308e-07	2.44329e-06	Tumor	anti_mPD_1_mutmIL15 vs Isotype Control
Pals2	-0.542411	6.61745	1.52751e-07	2.4476e-06	Tumor	anti_mPD_1_mutmIL15 vs Isotype Control
Hdgf	-0.513557	8.31117	1.52978e-07	2.4476e-06	Tumor	anti_mPD_1_mutmIL15 vs Isotype Control
Gm20172	0.588266	2.4041	1.53235e-07	2.4476e-06	Tumor	anti_mPD_1_mutmIL15 vs Isotype Control
9930111J21Rik2,9930111J21Rik1	2.11027	4.17126	1.53349e-07	2.4476e-06	Tumor	anti_mPD_1_mutmIL15 vs Isotype Control
Wnt10b	0.649534	2.60866	1.5347e-07	2.4476e-06	Tumor	anti_mPD_1_mutmIL15 vs Isotype Control
Mycl	0.732527	2.39199	1.53557e-07	2.4476e-06	Tumor	anti_mPD_1_mutmIL15 vs Isotype Control
Tmem33	-0.352302	6.51666	1.53639e-07	2.4476e-06	Tumor	anti_mPD_1_mutmIL15 vs Isotype Control
Dapk1	0.948673	2.60429	1.53661e-07	2.4476e-06	Tumor	anti_mPD_1_mutmIL15 vs Isotype Control
Mfsd12	0.673165	5.05859	1.53681e-07	2.4476e-06	Tumor	anti_mPD_1_mutmIL15 vs Isotype Control
Rtn4	0.467992	7.07182	1.54382e-07	2.45495e-06	Tumor	anti_mPD_1_mutmIL15 vs Isotype Control
Elfn1	0.681882	2.08058	1.54388e-07	2.45495e-06	Tumor	anti_mPD_1_mutmIL15 vs Isotype Control
Zbtb8a	0.682016	2.64913	1.55162e-07	2.4653e-06	Tumor	anti_mPD_1_mutmIL15 vs Isotype Control
Wnt2	0.673601	2.35001	1.5665e-07	2.48696e-06	Tumor	anti_mPD_1_mutmIL15 vs Isotype Control
Ctnnd2	0.676564	2.58229	1.56979e-07	2.49021e-06	Tumor	anti_mPD_1_mutmIL15 vs Isotype Control
Dab2	1.14659	4.82543	1.58468e-07	2.51182e-06	Tumor	anti_mPD_1_mutmIL15 vs Isotype Control
B3gnt9	0.509944	3.87312	1.59102e-07	2.51987e-06	Tumor	anti_mPD_1_mutmIL15 vs Isotype Control
Cemip2	0.779969	4.33877	1.59602e-07	2.52579e-06	Tumor	anti_mPD_1_mutmIL15 vs Isotype Control
Dock1	-0.432518	7.13228	1.60472e-07	2.53754e-06	Tumor	anti_mPD_1_mutmIL15 vs Isotype Control
Cnr2	0.900279	2.11698	1.60897e-07	2.54158e-06	Tumor	anti_mPD_1_mutmIL15 vs Isotype Control
Col8a2	0.721485	2.26371	1.61146e-07	2.54158e-06	Tumor	anti_mPD_1_mutmIL15 vs Isotype Control
Pdzd2	0.690773	2.21554	1.61234e-07	2.54158e-06	Tumor	anti_mPD_1_mutmIL15 vs Isotype Control
Mrpl42	-0.602661	6.75578	1.61287e-07	2.54158e-06	Tumor	anti_mPD_1_mutmIL15 vs Isotype Control
Itih2	0.589284	2.51692	1.61387e-07	2.54158e-06	Tumor	anti_mPD_1_mutmIL15 vs Isotype Control
Aspscr1	-0.300313	6.28606	1.61492e-07	2.54158e-06	Tumor	anti_mPD_1_mutmIL15 vs Isotype Control
Rev3l	-0.413071	4.95657	1.63007e-07	2.56342e-06	Tumor	anti_mPD_1_mutmIL15 vs Isotype Control
Apol9a	2.05886	3.46436	1.63504e-07	2.56921e-06	Tumor	anti_mPD_1_mutmIL15 vs Isotype Control
Cyren	-0.522528	4.2618	1.63661e-07	2.56964e-06	Tumor	anti_mPD_1_mutmIL15 vs Isotype Control
Sdr39u1	0.771641	2.43945	1.63958e-07	2.57229e-06	Tumor	anti_mPD_1_mutmIL15 vs Isotype Control
Tmem163	0.85913	2.49125	1.65137e-07	2.58874e-06	Tumor	anti_mPD_1_mutmIL15 vs Isotype Control
Cdc25b	-0.560497	5.62151	1.66471e-07	2.60643e-06	Tumor	anti_mPD_1_mutmIL15 vs Isotype Control
Ccl11	1.04814	2.99281	1.66526e-07	2.60643e-06	Tumor	anti_mPD_1_mutmIL15 vs Isotype Control
Treml2	0.894222	2.39431	1.66852e-07	2.60948e-06	Tumor	anti_mPD_1_mutmIL15 vs Isotype Control
Srsf11	-0.293251	7.04477	1.67293e-07	2.61433e-06	Tumor	anti_mPD_1_mutmIL15 vs Isotype Control
Nup188	-0.399704	6.30024	1.67649e-07	2.61674e-06	Tumor	anti_mPD_1_mutmIL15 vs Isotype Control
Syne3	0.757346	3.12422	1.67709e-07	2.61674e-06	Tumor	anti_mPD_1_mutmIL15 vs Isotype Control
Snrpf	-0.489484	8.00714	1.68071e-07	2.61863e-06	Tumor	anti_mPD_1_mutmIL15 vs Isotype Control
Dpp9	-0.308696	6.3093	1.68093e-07	2.61863e-06	Tumor	anti_mPD_1_mutmIL15 vs Isotype Control
Tnfrsf9	1.402	4.4928	1.69234e-07	2.63435e-06	Tumor	anti_mPD_1_mutmIL15 vs Isotype Control
Brd4	-0.450839	7.5114	1.69391e-07	2.63473e-06	Tumor	anti_mPD_1_mutmIL15 vs Isotype Control
Gm34294	0.667345	2.15785	1.7069e-07	2.65287e-06	Tumor	anti_mPD_1_mutmIL15 vs Isotype Control
Hsd3b7	0.750856	4.16566	1.7131e-07	2.65886e-06	Tumor	anti_mPD_1_mutmIL15 vs Isotype Control
Frmpd3	0.711299	1.94498	1.71342e-07	2.65886e-06	Tumor	anti_mPD_1_mutmIL15 vs Isotype Control
Faf1	-0.274775	6.79653	1.72024e-07	2.66655e-06	Tumor	anti_mPD_1_mutmIL15 vs Isotype Control
Uqcc3	0.446754	4.77269	1.72234e-07	2.66655e-06	Tumor	anti_mPD_1_mutmIL15 vs Isotype Control
Endod1	0.988036	4.50135	1.72238e-07	2.66655e-06	Tumor	anti_mPD_1_mutmIL15 vs Isotype Control
Cog6	-0.385511	5.56212	1.72446e-07	2.6677e-06	Tumor	anti_mPD_1_mutmIL15 vs Isotype Control
Adgra3	-0.863679	6.56374	1.73008e-07	2.67432e-06	Tumor	anti_mPD_1_mutmIL15 vs Isotype Control
Upk3b	0.660841	2.29307	1.73702e-07	2.68297e-06	Tumor	anti_mPD_1_mutmIL15 vs Isotype Control
Grap	0.899578	3.18524	1.74313e-07	2.69032e-06	Tumor	anti_mPD_1_mutmIL15 vs Isotype Control
Ddx50	-0.262751	5.69405	1.74534e-07	2.69165e-06	Tumor	anti_mPD_1_mutmIL15 vs Isotype Control
1700037H04Rik	-0.35219	5.70219	1.75146e-07	2.69901e-06	Tumor	anti_mPD_1_mutmIL15 vs Isotype Control
Chek2	-0.367587	4.93887	1.75871e-07	2.70809e-06	Tumor	anti_mPD_1_mutmIL15 vs Isotype Control
Uqcc2	-0.377185	7.18514	1.76597e-07	2.71717e-06	Tumor	anti_mPD_1_mutmIL15 vs Isotype Control
Csf2rb2	1.43556	2.74091	1.76996e-07	2.72121e-06	Tumor	anti_mPD_1_mutmIL15 vs Isotype Control
Ints3	-0.428281	6.78109	1.78449e-07	2.74144e-06	Tumor	anti_mPD_1_mutmIL15 vs Isotype Control
Tmem63a	0.517803	4.33106	1.7892e-07	2.74656e-06	Tumor	anti_mPD_1_mutmIL15 vs Isotype Control
Olfr433	0.5607	2.87526	1.79224e-07	2.74711e-06	Tumor	anti_mPD_1_mutmIL15 vs Isotype Control
Prelid1	-0.393876	8.57027	1.79231e-07	2.74711e-06	Tumor	anti_mPD_1_mutmIL15 vs Isotype Control
Cyp1b1	0.944941	3.04893	1.81753e-07	2.78184e-06	Tumor	anti_mPD_1_mutmIL15 vs Isotype Control
Gm31493	0.757543	2.25152	1.81776e-07	2.78184e-06	Tumor	anti_mPD_1_mutmIL15 vs Isotype Control
Gm36245,1700025B11Rik	0.734384	2.0801	1.81936e-07	2.78215e-06	Tumor	anti_mPD_1_mutmIL15 vs Isotype Control
Cass4	0.718818	2.24253	1.82607e-07	2.79028e-06	Tumor	anti_mPD_1_mutmIL15 vs Isotype Control
Gna13	0.410349	6.97724	1.83412e-07	2.80044e-06	Tumor	anti_mPD_1_mutmIL15 vs Isotype Control
Csf1r	2.27588	4.39294	1.86533e-07	2.84591e-06	Tumor	anti_mPD_1_mutmIL15 vs Isotype Control
Map3k10	-0.31224	5.6429	1.87013e-07	2.85105e-06	Tumor	anti_mPD_1_mutmIL15 vs Isotype Control
Sort1	-0.738554	8.26631	1.87564e-07	2.85595e-06	Tumor	anti_mPD_1_mutmIL15 vs Isotype Control
Serpina3n	1.62583	3.17132	1.8762e-07	2.85595e-06	Tumor	anti_mPD_1_mutmIL15 vs Isotype Control
Kl	0.618949	2.39556	1.88587e-07	2.86848e-06	Tumor	anti_mPD_1_mutmIL15 vs Isotype Control
Parp4	0.543052	3.75531	1.89591e-07	2.88052e-06	Tumor	anti_mPD_1_mutmIL15 vs Isotype Control
Dcpp2	0.786743	1.85255	1.89677e-07	2.88052e-06	Tumor	anti_mPD_1_mutmIL15 vs Isotype Control
Msh6	-0.497061	6.08316	1.89812e-07	2.88052e-06	Tumor	anti_mPD_1_mutmIL15 vs Isotype Control
Ilvbl	0.364528	4.83995	1.90284e-07	2.8855e-06	Tumor	anti_mPD_1_mutmIL15 vs Isotype Control
Apol9b	2.80029	4.41295	1.9048e-07	2.88627e-06	Tumor	anti_mPD_1_mutmIL15 vs Isotype Control
Odf3l2	0.653103	2.36298	1.92119e-07	2.9089e-06	Tumor	anti_mPD_1_mutmIL15 vs Isotype Control
Itpr2	0.853858	4.11956	1.93227e-07	2.92237e-06	Tumor	anti_mPD_1_mutmIL15 vs Isotype Control
Cxcl9	3.84904	5.21641	1.93302e-07	2.92237e-06	Tumor	anti_mPD_1_mutmIL15 vs Isotype Control
Itgax	1.76484	3.32734	1.9348e-07	2.92274e-06	Tumor	anti_mPD_1_mutmIL15 vs Isotype Control
Tekt2	0.546915	2.73815	1.93619e-07	2.92274e-06	Tumor	anti_mPD_1_mutmIL15 vs Isotype Control
Strap	-0.517089	8.30037	1.94153e-07	2.92835e-06	Tumor	anti_mPD_1_mutmIL15 vs Isotype Control
Areg	0.868553	1.91669	1.94284e-07	2.92835e-06	Tumor	anti_mPD_1_mutmIL15 vs Isotype Control
Gpat3	0.752952	2.72219	1.94573e-07	2.93048e-06	Tumor	anti_mPD_1_mutmIL15 vs Isotype Control
Hsf1	-0.376694	6.17425	1.94823e-07	2.93204e-06	Tumor	anti_mPD_1_mutmIL15 vs Isotype Control
Hdgfl3	0.764403	2.47682	1.95202e-07	2.93553e-06	Tumor	anti_mPD_1_mutmIL15 vs Isotype Control
Mras	1.07835	4.60959	1.95882e-07	2.94354e-06	Tumor	anti_mPD_1_mutmIL15 vs Isotype Control
Immt	-0.459818	7.91975	1.96547e-07	2.95132e-06	Tumor	anti_mPD_1_mutmIL15 vs Isotype Control
Fes	1.6195	3.59535	1.96744e-07	2.95205e-06	Tumor	anti_mPD_1_mutmIL15 vs Isotype Control
Ube2i	-0.29173	7.82367	1.97665e-07	2.96364e-06	Tumor	anti_mPD_1_mutmIL15 vs Isotype Control
Agpat1	-0.289602	7.38387	1.98606e-07	2.97551e-06	Tumor	anti_mPD_1_mutmIL15 vs Isotype Control
Fst	0.866587	2.34974	2.00167e-07	2.99665e-06	Tumor	anti_mPD_1_mutmIL15 vs Isotype Control
Vcpip1	0.333183	5.554	2.00324e-07	2.99675e-06	Tumor	anti_mPD_1_mutmIL15 vs Isotype Control
Irf2	0.76719	5.02442	2.00865e-07	3.00259e-06	Tumor	anti_mPD_1_mutmIL15 vs Isotype Control
Snta1	0.440992	4.00175	2.01743e-07	3.01346e-06	Tumor	anti_mPD_1_mutmIL15 vs Isotype Control
Sumo2	-0.471823	9.06872	2.03097e-07	3.03142e-06	Tumor	anti_mPD_1_mutmIL15 vs Isotype Control
Rad18	-0.556679	5.48216	2.03367e-07	3.03318e-06	Tumor	anti_mPD_1_mutmIL15 vs Isotype Control
Zmat3	-0.742637	5.63648	2.03982e-07	3.03833e-06	Tumor	anti_mPD_1_mutmIL15 vs Isotype Control
Vps26c	-0.259089	6.34444	2.04017e-07	3.03833e-06	Tumor	anti_mPD_1_mutmIL15 vs Isotype Control
Rbm47	1.10844	2.51565	2.04821e-07	3.04803e-06	Tumor	anti_mPD_1_mutmIL15 vs Isotype Control
Apbb1ip	1.38373	4.50781	2.06701e-07	3.07371e-06	Tumor	anti_mPD_1_mutmIL15 vs Isotype Control
Anp32e	-0.694163	7.64535	2.07798e-07	3.08596e-06	Tumor	anti_mPD_1_mutmIL15 vs Isotype Control
Sf3b2	-0.273434	7.25683	2.07834e-07	3.08596e-06	Tumor	anti_mPD_1_mutmIL15 vs Isotype Control
Slc15a2	0.742047	2.36687	2.08442e-07	3.09269e-06	Tumor	anti_mPD_1_mutmIL15 vs Isotype Control
Arhgef19	0.737374	2.20726	2.09017e-07	3.09892e-06	Tumor	anti_mPD_1_mutmIL15 vs Isotype Control
Snx20	1.48594	3.32813	2.09476e-07	3.10341e-06	Tumor	anti_mPD_1_mutmIL15 vs Isotype Control
Cdc42ep2	0.866534	3.4235	2.099e-07	3.1074e-06	Tumor	anti_mPD_1_mutmIL15 vs Isotype Control
Snrnp27	-0.395206	6.77459	2.11167e-07	3.12384e-06	Tumor	anti_mPD_1_mutmIL15 vs Isotype Control
Med19	-0.39631	5.57445	2.12019e-07	3.13411e-06	Tumor	anti_mPD_1_mutmIL15 vs Isotype Control
Tnfrsf26	0.772545	2.32634	2.12804e-07	3.14339e-06	Tumor	anti_mPD_1_mutmIL15 vs Isotype Control
Smim3	0.834917	2.63146	2.13621e-07	3.15311e-06	Tumor	anti_mPD_1_mutmIL15 vs Isotype Control
Il10ra	2.00083	3.35665	2.14164e-07	3.1588e-06	Tumor	anti_mPD_1_mutmIL15 vs Isotype Control
Top2b	-0.325831	5.99657	2.15036e-07	3.16932e-06	Tumor	anti_mPD_1_mutmIL15 vs Isotype Control
Tead2	-0.717657	5.11804	2.15691e-07	3.17663e-06	Tumor	anti_mPD_1_mutmIL15 vs Isotype Control
Apol7c	0.779101	2.8526	2.16321e-07	3.18355e-06	Tumor	anti_mPD_1_mutmIL15 vs Isotype Control
Osr2	0.508725	2.81983	2.16901e-07	3.1882e-06	Tumor	anti_mPD_1_mutmIL15 vs Isotype Control
Rhoh	1.06943	2.83771	2.16956e-07	3.1882e-06	Tumor	anti_mPD_1_mutmIL15 vs Isotype Control
Gsto2	0.595715	2.45851	2.18313e-07	3.20578e-06	Tumor	anti_mPD_1_mutmIL15 vs Isotype Control
Ifi204,Ifi211	2.78675	4.79933	2.18784e-07	3.21034e-06	Tumor	anti_mPD_1_mutmIL15 vs Isotype Control
Ocstamp	0.583822	2.94276	2.20004e-07	3.22586e-06	Tumor	anti_mPD_1_mutmIL15 vs Isotype Control
Ccni	-0.399213	6.8858	2.21608e-07	3.247e-06	Tumor	anti_mPD_1_mutmIL15 vs Isotype Control
Zfp513	0.435635	4.55629	2.22107e-07	3.25166e-06	Tumor	anti_mPD_1_mutmIL15 vs Isotype Control
Cdt1	-0.636485	6.86621	2.22252e-07	3.25166e-06	Tumor	anti_mPD_1_mutmIL15 vs Isotype Control
AI182371	0.599527	2.53463	2.22848e-07	3.25799e-06	Tumor	anti_mPD_1_mutmIL15 vs Isotype Control
M6pr	0.348836	6.86887	2.23121e-07	3.25959e-06	Tumor	anti_mPD_1_mutmIL15 vs Isotype Control
Agmo	0.672154	2.92067	2.24316e-07	3.27465e-06	Tumor	anti_mPD_1_mutmIL15 vs Isotype Control
Agtr2	0.674455	2.28767	2.252e-07	3.28516e-06	Tumor	anti_mPD_1_mutmIL15 vs Isotype Control
Sf3a3	-0.332272	6.03817	2.25418e-07	3.28594e-06	Tumor	anti_mPD_1_mutmIL15 vs Isotype Control
Casp1	2.03734	3.6915	2.26964e-07	3.30606e-06	Tumor	anti_mPD_1_mutmIL15 vs Isotype Control
Chst11	0.840634	2.46424	2.27538e-07	3.312e-06	Tumor	anti_mPD_1_mutmIL15 vs Isotype Control
Zpbp	0.792692	1.83844	2.27869e-07	3.31375e-06	Tumor	anti_mPD_1_mutmIL15 vs Isotype Control
Bcl2a1d,Bcl2a1a,Bcl2a1b,Bcl2a1c	1.64308	3.29661	2.28004e-07	3.31375e-06	Tumor	anti_mPD_1_mutmIL15 vs Isotype Control
7530416G11Rik	0.600157	2.20705	2.28191e-07	3.31375e-06	Tumor	anti_mPD_1_mutmIL15 vs Isotype Control
Pik3ip1	0.744534	4.93431	2.28323e-07	3.31375e-06	Tumor	anti_mPD_1_mutmIL15 vs Isotype Control
Klf15	-0.740953	5.10383	2.2963e-07	3.3303e-06	Tumor	anti_mPD_1_mutmIL15 vs Isotype Control
Chil5	0.723906	2.00771	2.30184e-07	3.33462e-06	Tumor	anti_mPD_1_mutmIL15 vs Isotype Control
Stk26	0.859234	2.63071	2.30262e-07	3.33462e-06	Tumor	anti_mPD_1_mutmIL15 vs Isotype Control
Ugt1a5	0.703748	2.21868	2.30674e-07	3.33817e-06	Tumor	anti_mPD_1_mutmIL15 vs Isotype Control
Dock9	0.603982	3.73739	2.3241e-07	3.3606e-06	Tumor	anti_mPD_1_mutmIL15 vs Isotype Control
Hnrnpab	-0.701388	10.3339	2.3274e-07	3.3606e-06	Tumor	anti_mPD_1_mutmIL15 vs Isotype Control
Gna15	0.935766	2.38923	2.32863e-07	3.3606e-06	Tumor	anti_mPD_1_mutmIL15 vs Isotype Control
Ing3	-0.377873	5.46274	2.32898e-07	3.3606e-06	Tumor	anti_mPD_1_mutmIL15 vs Isotype Control
Rpl10	-0.250922	10.3313	2.33408e-07	3.36553e-06	Tumor	anti_mPD_1_mutmIL15 vs Isotype Control
Kctd11	0.892081	3.07574	2.33674e-07	3.36693e-06	Tumor	anti_mPD_1_mutmIL15 vs Isotype Control
Col6a2	1.65532	4.03029	2.34374e-07	3.37276e-06	Tumor	anti_mPD_1_mutmIL15 vs Isotype Control
Glod5	0.611406	2.16414	2.34416e-07	3.37276e-06	Tumor	anti_mPD_1_mutmIL15 vs Isotype Control
LOC118568653	1.01806	1.90965	2.34876e-07	3.37693e-06	Tumor	anti_mPD_1_mutmIL15 vs Isotype Control
Tlr12	0.914286	2.52937	2.35287e-07	3.38041e-06	Tumor	anti_mPD_1_mutmIL15 vs Isotype Control
Pid1	1.18416	3.09911	2.35886e-07	3.38657e-06	Tumor	anti_mPD_1_mutmIL15 vs Isotype Control
Inpp5d	1.72954	3.82638	2.36209e-07	3.38878e-06	Tumor	anti_mPD_1_mutmIL15 vs Isotype Control
Gpr139	0.734398	2.02773	2.36673e-07	3.39299e-06	Tumor	anti_mPD_1_mutmIL15 vs Isotype Control
Plekhm1	0.602733	6.42499	2.36966e-07	3.39476e-06	Tumor	anti_mPD_1_mutmIL15 vs Isotype Control
Pth2	0.616924	2.71389	2.38829e-07	3.41899e-06	Tumor	anti_mPD_1_mutmIL15 vs Isotype Control
Glipr1l2	0.614385	2.38254	2.39279e-07	3.42298e-06	Tumor	anti_mPD_1_mutmIL15 vs Isotype Control
Cdpf1	-0.373534	5.3301	2.41202e-07	3.44802e-06	Tumor	anti_mPD_1_mutmIL15 vs Isotype Control
Ptov1	-0.45292	6.77477	2.41485e-07	3.44959e-06	Tumor	anti_mPD_1_mutmIL15 vs Isotype Control
Ch25h	1.44035	3.68052	2.42596e-07	3.46298e-06	Tumor	anti_mPD_1_mutmIL15 vs Isotype Control
Defb21	0.712972	2.00887	2.44198e-07	3.48336e-06	Tumor	anti_mPD_1_mutmIL15 vs Isotype Control
Casp2	-0.435042	5.79925	2.45335e-07	3.49708e-06	Tumor	anti_mPD_1_mutmIL15 vs Isotype Control
Izumo1r	0.797925	2.37512	2.45863e-07	3.5021e-06	Tumor	anti_mPD_1_mutmIL15 vs Isotype Control
Polb	-0.258033	5.8508	2.46959e-07	3.51399e-06	Tumor	anti_mPD_1_mutmIL15 vs Isotype Control
Slk	-0.365898	6.41342	2.4705e-07	3.51399e-06	Tumor	anti_mPD_1_mutmIL15 vs Isotype Control
Cyp7b1	0.753067	2.3628	2.48518e-07	3.53236e-06	Tumor	anti_mPD_1_mutmIL15 vs Isotype Control
Vmn2r111	0.709169	2.08864	2.48755e-07	3.53298e-06	Tumor	anti_mPD_1_mutmIL15 vs Isotype Control
Mmut	-0.378551	6.02339	2.48916e-07	3.53298e-06	Tumor	anti_mPD_1_mutmIL15 vs Isotype Control
Lag3	1.46108	3.30116	2.49432e-07	3.53669e-06	Tumor	anti_mPD_1_mutmIL15 vs Isotype Control
Fam227b	0.708351	2.02111	2.49532e-07	3.53669e-06	Tumor	anti_mPD_1_mutmIL15 vs Isotype Control
Ccr1l1	0.671536	2.56354	2.5059e-07	3.54917e-06	Tumor	anti_mPD_1_mutmIL15 vs Isotype Control
Trim80	0.5683	2.52386	2.51074e-07	3.55144e-06	Tumor	anti_mPD_1_mutmIL15 vs Isotype Control
Polr1c	-0.497055	6.74536	2.51153e-07	3.55144e-06	Tumor	anti_mPD_1_mutmIL15 vs Isotype Control
Ppp1r3b	0.68164	3.48725	2.51284e-07	3.55144e-06	Tumor	anti_mPD_1_mutmIL15 vs Isotype Control
Tspan32	0.910151	2.7181	2.51719e-07	3.55506e-06	Tumor	anti_mPD_1_mutmIL15 vs Isotype Control
Ptgr1	0.907022	2.59786	2.52109e-07	3.55806e-06	Tumor	anti_mPD_1_mutmIL15 vs Isotype Control
Vps35	-0.231059	6.94671	2.52531e-07	3.56149e-06	Tumor	anti_mPD_1_mutmIL15 vs Isotype Control
Tpst2	0.643091	4.13549	2.53506e-07	3.57272e-06	Tumor	anti_mPD_1_mutmIL15 vs Isotype Control
Gm4841	2.17178	3.22706	2.54127e-07	3.57894e-06	Tumor	anti_mPD_1_mutmIL15 vs Isotype Control
Mki67	-0.708737	7.22461	2.56043e-07	3.60338e-06	Tumor	anti_mPD_1_mutmIL15 vs Isotype Control
Dapp1	0.648857	3.82409	2.56328e-07	3.60485e-06	Tumor	anti_mPD_1_mutmIL15 vs Isotype Control
Gfra2	0.765001	2.2163	2.57147e-07	3.61382e-06	Tumor	anti_mPD_1_mutmIL15 vs Isotype Control
Pf4	1.07654	3.69575	2.58911e-07	3.63605e-06	Tumor	anti_mPD_1_mutmIL15 vs Isotype Control
Dnaja1	-0.582436	8.4914	2.5967e-07	3.64414e-06	Tumor	anti_mPD_1_mutmIL15 vs Isotype Control
Myof	1.03681	4.73146	2.6062e-07	3.65491e-06	Tumor	anti_mPD_1_mutmIL15 vs Isotype Control
Adam26a	0.706786	2.01317	2.61615e-07	3.66628e-06	Tumor	anti_mPD_1_mutmIL15 vs Isotype Control
Mapkapk2	0.289846	6.37024	2.6342e-07	3.68899e-06	Tumor	anti_mPD_1_mutmIL15 vs Isotype Control
Podnl1	0.713344	2.93395	2.63854e-07	3.68946e-06	Tumor	anti_mPD_1_mutmIL15 vs Isotype Control
Rpl27,LOC108167922	-0.509889	10.2202	2.63928e-07	3.68946e-06	Tumor	anti_mPD_1_mutmIL15 vs Isotype Control
Cpsf6	-0.341301	6.97603	2.64009e-07	3.68946e-06	Tumor	anti_mPD_1_mutmIL15 vs Isotype Control
Get1	-0.482565	5.59044	2.64929e-07	3.69974e-06	Tumor	anti_mPD_1_mutmIL15 vs Isotype Control
Hspa12a	0.609104	2.47049	2.66431e-07	3.71586e-06	Tumor	anti_mPD_1_mutmIL15 vs Isotype Control
Vwde	0.551944	2.81959	2.66457e-07	3.71586e-06	Tumor	anti_mPD_1_mutmIL15 vs Isotype Control
Rhbdf2	0.779036	4.06955	2.66642e-07	3.71586e-06	Tumor	anti_mPD_1_mutmIL15 vs Isotype Control
Hivep3	1.01615	2.01505	2.68481e-07	3.73887e-06	Tumor	anti_mPD_1_mutmIL15 vs Isotype Control
Klhl7	-0.363058	5.21434	2.68975e-07	3.74314e-06	Tumor	anti_mPD_1_mutmIL15 vs Isotype Control
Fbxo5	-0.599483	5.84007	2.69536e-07	3.74833e-06	Tumor	anti_mPD_1_mutmIL15 vs Isotype Control
Nifk	-0.436993	6.43477	2.69832e-07	3.74983e-06	Tumor	anti_mPD_1_mutmIL15 vs Isotype Control
Ankar	0.597967	2.65221	2.7019e-07	3.7522e-06	Tumor	anti_mPD_1_mutmIL15 vs Isotype Control
Serpina3f	1.95315	3.48944	2.70482e-07	3.75364e-06	Tumor	anti_mPD_1_mutmIL15 vs Isotype Control
Elovl6	-0.802609	5.59472	2.74877e-07	3.8119e-06	Tumor	anti_mPD_1_mutmIL15 vs Isotype Control
Prkcd	0.887491	4.6262	2.75062e-07	3.8119e-06	Tumor	anti_mPD_1_mutmIL15 vs Isotype Control
Hmces	-0.384574	5.57421	2.75283e-07	3.81211e-06	Tumor	anti_mPD_1_mutmIL15 vs Isotype Control
Cbfa2t3	1.05624	3.07379	2.75459e-07	3.81211e-06	Tumor	anti_mPD_1_mutmIL15 vs Isotype Control
E330014E10Rik,Gm3286,LOC665290,Pramel48	0.562289	2.9235	2.77373e-07	3.83593e-06	Tumor	anti_mPD_1_mutmIL15 vs Isotype Control
Marchf4	0.672329	2.52531	2.78288e-07	3.84592e-06	Tumor	anti_mPD_1_mutmIL15 vs Isotype Control
Zmynd15	0.872378	2.31917	2.79227e-07	3.85623e-06	Tumor	anti_mPD_1_mutmIL15 vs Isotype Control
Nfya	-0.306617	5.53972	2.79854e-07	3.86221e-06	Tumor	anti_mPD_1_mutmIL15 vs Isotype Control
Anxa3	1.22778	3.79387	2.80157e-07	3.86372e-06	Tumor	anti_mPD_1_mutmIL15 vs Isotype Control
Myh11	0.787006	2.79931	2.80451e-07	3.86511e-06	Tumor	anti_mPD_1_mutmIL15 vs Isotype Control
Rhof	0.685985	3.05518	2.81283e-07	3.87302e-06	Tumor	anti_mPD_1_mutmIL15 vs Isotype Control
Lsm14b	-0.558467	6.52955	2.81413e-07	3.87302e-06	Tumor	anti_mPD_1_mutmIL15 vs Isotype Control
Percc1	0.646952	2.50477	2.83607e-07	3.89997e-06	Tumor	anti_mPD_1_mutmIL15 vs Isotype Control
Kmo	0.914394	2.56184	2.83762e-07	3.89997e-06	Tumor	anti_mPD_1_mutmIL15 vs Isotype Control
Slc35g3	0.568986	2.74912	2.84781e-07	3.91128e-06	Tumor	anti_mPD_1_mutmIL15 vs Isotype Control
Olfr272	0.708041	1.91918	2.85621e-07	3.92012e-06	Tumor	anti_mPD_1_mutmIL15 vs Isotype Control
Olfr808	0.634956	2.275	2.86749e-07	3.9329e-06	Tumor	anti_mPD_1_mutmIL15 vs Isotype Control
Slc25a22	0.475546	4.23128	2.88102e-07	3.94826e-06	Tumor	anti_mPD_1_mutmIL15 vs Isotype Control
Entpd1	1.68676	3.47059	2.88265e-07	3.94826e-06	Tumor	anti_mPD_1_mutmIL15 vs Isotype Control
Ucp2	1.86907	5.68206	2.89544e-07	3.96139e-06	Tumor	anti_mPD_1_mutmIL15 vs Isotype Control
Cpt1a	0.821132	4.94873	2.8962e-07	3.96139e-06	Tumor	anti_mPD_1_mutmIL15 vs Isotype Control
Nxpe5	0.839513	3.27363	2.92426e-07	3.99702e-06	Tumor	anti_mPD_1_mutmIL15 vs Isotype Control
Tnf	1.24359	3.04111	2.93425e-07	4.00794e-06	Tumor	anti_mPD_1_mutmIL15 vs Isotype Control
Fyco1	0.437368	4.60995	2.94364e-07	4.01738e-06	Tumor	anti_mPD_1_mutmIL15 vs Isotype Control
Mx2	1.05573	3.16624	2.9452e-07	4.01738e-06	Tumor	anti_mPD_1_mutmIL15 vs Isotype Control
Stoml1	0.53952	4.3169	2.95576e-07	4.02904e-06	Tumor	anti_mPD_1_mutmIL15 vs Isotype Control
Il20rb	0.582515	2.59923	2.95828e-07	4.02973e-06	Tumor	anti_mPD_1_mutmIL15 vs Isotype Control
Gimap5	1.0773	2.94452	2.96479e-07	4.03584e-06	Tumor	anti_mPD_1_mutmIL15 vs Isotype Control
Hacd2	-0.455212	6.30948	2.96795e-07	4.03739e-06	Tumor	anti_mPD_1_mutmIL15 vs Isotype Control
Gpr39	0.533291	2.72967	2.9752e-07	4.04449e-06	Tumor	anti_mPD_1_mutmIL15 vs Isotype Control
Ngly1	0.363743	3.97789	2.98438e-07	4.0511e-06	Tumor	anti_mPD_1_mutmIL15 vs Isotype Control
H2-Q10	0.644731	2.81819	2.98487e-07	4.0511e-06	Tumor	anti_mPD_1_mutmIL15 vs Isotype Control
Snap29	0.38272	4.9825	2.98615e-07	4.0511e-06	Tumor	anti_mPD_1_mutmIL15 vs Isotype Control
Rsad2	1.30465	3.67863	2.99392e-07	4.05887e-06	Tumor	anti_mPD_1_mutmIL15 vs Isotype Control
Spi1	1.93056	4.24635	3.00277e-07	4.0681e-06	Tumor	anti_mPD_1_mutmIL15 vs Isotype Control
Tnfrsf21	1.06325	2.63521	3.02596e-07	4.09675e-06	Tumor	anti_mPD_1_mutmIL15 vs Isotype Control
Clec10a	1.32616	2.87203	3.03392e-07	4.10475e-06	Tumor	anti_mPD_1_mutmIL15 vs Isotype Control
Il13ra2	0.706736	2.08927	3.04347e-07	4.11316e-06	Tumor	anti_mPD_1_mutmIL15 vs Isotype Control
Ccl12	1.31511	4.04056	3.04427e-07	4.11316e-06	Tumor	anti_mPD_1_mutmIL15 vs Isotype Control
Tusc1	0.817353	2.36921	3.05318e-07	4.12241e-06	Tumor	anti_mPD_1_mutmIL15 vs Isotype Control
Arsb	0.417931	4.78668	3.05772e-07	4.12575e-06	Tumor	anti_mPD_1_mutmIL15 vs Isotype Control
Was	1.2271	3.43017	3.07987e-07	4.15283e-06	Tumor	anti_mPD_1_mutmIL15 vs Isotype Control
Ntsr2	0.649632	2.49916	3.09177e-07	4.1657e-06	Tumor	anti_mPD_1_mutmIL15 vs Isotype Control
Ttc30a2	0.615317	2.35554	3.09443e-07	4.1657e-06	Tumor	anti_mPD_1_mutmIL15 vs Isotype Control
Hax1	-0.501719	7.71285	3.09567e-07	4.1657e-06	Tumor	anti_mPD_1_mutmIL15 vs Isotype Control
4933434E20Rik	-0.406542	7.07348	3.09965e-07	4.16641e-06	Tumor	anti_mPD_1_mutmIL15 vs Isotype Control
Fads1	-0.577466	6.77034	3.10038e-07	4.16641e-06	Tumor	anti_mPD_1_mutmIL15 vs Isotype Control
Tnfaip8l2	1.33854	3.02553	3.10696e-07	4.17244e-06	Tumor	anti_mPD_1_mutmIL15 vs Isotype Control
Dcp2	0.41966	5.19902	3.1168e-07	4.18284e-06	Tumor	anti_mPD_1_mutmIL15 vs Isotype Control
Syk	1.26578	3.59149	3.17169e-07	4.25365e-06	Tumor	anti_mPD_1_mutmIL15 vs Isotype Control
Klhl22	-0.354836	6.16757	3.19366e-07	4.28024e-06	Tumor	anti_mPD_1_mutmIL15 vs Isotype Control
Klhdc9	0.650402	2.16706	3.20588e-07	4.29372e-06	Tumor	anti_mPD_1_mutmIL15 vs Isotype Control
Olfr1389	0.671315	2.46132	3.20877e-07	4.29472e-06	Tumor	anti_mPD_1_mutmIL15 vs Isotype Control
Sp1	-0.291368	6.04023	3.21186e-07	4.29597e-06	Tumor	anti_mPD_1_mutmIL15 vs Isotype Control
Ifi44	1.70246	3.2422	3.22042e-07	4.30454e-06	Tumor	anti_mPD_1_mutmIL15 vs Isotype Control
Ugt1a7c	0.973835	2.4381	3.22353e-07	4.30483e-06	Tumor	anti_mPD_1_mutmIL15 vs Isotype Control
Adam32	0.579066	2.64432	3.22497e-07	4.30483e-06	Tumor	anti_mPD_1_mutmIL15 vs Isotype Control
Nrg1	0.738035	2.33234	3.22711e-07	4.30483e-06	Tumor	anti_mPD_1_mutmIL15 vs Isotype Control
Mospd2	0.599896	4.05097	3.23294e-07	4.30766e-06	Tumor	anti_mPD_1_mutmIL15 vs Isotype Control
Stxbp1	0.673987	5.4575	3.23355e-07	4.30766e-06	Tumor	anti_mPD_1_mutmIL15 vs Isotype Control
Ube2c	-0.71691	6.87211	3.2376e-07	4.31017e-06	Tumor	anti_mPD_1_mutmIL15 vs Isotype Control
Smc4	-0.521876	7.00818	3.24542e-07	4.31771e-06	Tumor	anti_mPD_1_mutmIL15 vs Isotype Control
Arhgef6	1.17867	2.63156	3.25002e-07	4.32013e-06	Tumor	anti_mPD_1_mutmIL15 vs Isotype Control
Cenpk	-0.539664	4.98557	3.25157e-07	4.32013e-06	Tumor	anti_mPD_1_mutmIL15 vs Isotype Control
Nuggc	0.601102	2.72806	3.25916e-07	4.32733e-06	Tumor	anti_mPD_1_mutmIL15 vs Isotype Control
Rspo3	0.723353	3.07356	3.26847e-07	4.33422e-06	Tumor	anti_mPD_1_mutmIL15 vs Isotype Control
Tmem106b	-0.384456	6.81848	3.26869e-07	4.33422e-06	Tumor	anti_mPD_1_mutmIL15 vs Isotype Control
Xpot	-0.435395	6.14891	3.29101e-07	4.36092e-06	Tumor	anti_mPD_1_mutmIL15 vs Isotype Control
Polr2b	-0.373604	6.25527	3.3033e-07	4.36981e-06	Tumor	anti_mPD_1_mutmIL15 vs Isotype Control
Cobl	0.658411	2.03372	3.30411e-07	4.36981e-06	Tumor	anti_mPD_1_mutmIL15 vs Isotype Control
Psen1	0.21702	5.81492	3.30429e-07	4.36981e-06	Tumor	anti_mPD_1_mutmIL15 vs Isotype Control
Styk1	0.669748	2.41435	3.3109e-07	4.37129e-06	Tumor	anti_mPD_1_mutmIL15 vs Isotype Control
Cd300lf,Cd300ld	1.74101	3.38651	3.31129e-07	4.37129e-06	Tumor	anti_mPD_1_mutmIL15 vs Isotype Control
Syt10	0.582245	2.77567	3.31328e-07	4.37129e-06	Tumor	anti_mPD_1_mutmIL15 vs Isotype Control
Insm1	0.586856	2.69852	3.31418e-07	4.37129e-06	Tumor	anti_mPD_1_mutmIL15 vs Isotype Control
Vmn1r217	0.680457	2.31459	3.31969e-07	4.37568e-06	Tumor	anti_mPD_1_mutmIL15 vs Isotype Control
1700034E13Rik	0.600593	2.16257	3.3328e-07	4.39005e-06	Tumor	anti_mPD_1_mutmIL15 vs Isotype Control
Atf4	-0.731266	7.65917	3.33639e-07	4.39188e-06	Tumor	anti_mPD_1_mutmIL15 vs Isotype Control
Adgrg4	0.642851	2.11564	3.34364e-07	4.39853e-06	Tumor	anti_mPD_1_mutmIL15 vs Isotype Control
Olfr559	0.720368	1.85911	3.36129e-07	4.41884e-06	Tumor	anti_mPD_1_mutmIL15 vs Isotype Control
Saraf	0.271093	6.84143	3.37154e-07	4.4294e-06	Tumor	anti_mPD_1_mutmIL15 vs Isotype Control
Gbp5	3.01966	4.20245	3.37496e-07	4.43097e-06	Tumor	anti_mPD_1_mutmIL15 vs Isotype Control
Nup210	-0.52867	6.70927	3.37724e-07	4.43105e-06	Tumor	anti_mPD_1_mutmIL15 vs Isotype Control
Eif2d	-0.327929	5.95616	3.38106e-07	4.43315e-06	Tumor	anti_mPD_1_mutmIL15 vs Isotype Control
Sbds	0.271639	4.87863	3.3913e-07	4.44364e-06	Tumor	anti_mPD_1_mutmIL15 vs Isotype Control
Ceacam11	0.769228	1.93718	3.39668e-07	4.44778e-06	Tumor	anti_mPD_1_mutmIL15 vs Isotype Control
Zswim5	0.638998	2.64637	3.40063e-07	4.45003e-06	Tumor	anti_mPD_1_mutmIL15 vs Isotype Control
Gpr142	0.664544	2.38416	3.40428e-07	4.45189e-06	Tumor	anti_mPD_1_mutmIL15 vs Isotype Control
Slc25a41	0.654508	2.18585	3.41398e-07	4.46165e-06	Tumor	anti_mPD_1_mutmIL15 vs Isotype Control
Ptpn12	0.449163	4.55818	3.42487e-07	4.47296e-06	Tumor	anti_mPD_1_mutmIL15 vs Isotype Control
Lnpep	0.621144	5.75859	3.43273e-07	4.48029e-06	Tumor	anti_mPD_1_mutmIL15 vs Isotype Control
Calcoco2	0.649447	2.52795	3.43635e-07	4.48208e-06	Tumor	anti_mPD_1_mutmIL15 vs Isotype Control
Gprc5c	0.744185	2.74599	3.44876e-07	4.49533e-06	Tumor	anti_mPD_1_mutmIL15 vs Isotype Control
Cops3	-0.418389	6.9327	3.4548e-07	4.50026e-06	Tumor	anti_mPD_1_mutmIL15 vs Isotype Control
Cfh	1.029	2.69404	3.48143e-07	4.53199e-06	Tumor	anti_mPD_1_mutmIL15 vs Isotype Control
Rilp	0.642074	2.63068	3.50995e-07	4.56538e-06	Tumor	anti_mPD_1_mutmIL15 vs Isotype Control
Mapkapk3	0.441352	5.07745	3.51166e-07	4.56538e-06	Tumor	anti_mPD_1_mutmIL15 vs Isotype Control
Nlk	-0.341919	6.14007	3.5145e-07	4.5661e-06	Tumor	anti_mPD_1_mutmIL15 vs Isotype Control
Hk3	2.56364	3.9877	3.52301e-07	4.57418e-06	Tumor	anti_mPD_1_mutmIL15 vs Isotype Control
Fkbp4	-1.00319	9.18789	3.52846e-07	4.57828e-06	Tumor	anti_mPD_1_mutmIL15 vs Isotype Control
Gm14288,2210418O10Rik,Zfp968,Gm4631,Gm14410,Gm14434,Zfp965,Gm14432,Zfp967,Zfp966,LOC115489545,Gm14393,Gm4724,Gm2026,Gm2004,Gm2007,Zfp972,Gm14440,Gm14408,Gm11009,Zfp931,Gm14430,Zfp973,Zfp970,Zfp971,Gm14296,Gm14295,Gm14391,Gm6710,Gm16357,Gm14308,Gm14305,Gm14322	-0.519358	8.27012	3.53259e-07	4.58066e-06	Tumor	anti_mPD_1_mutmIL15 vs Isotype Control
Mfrp,C1qtnf5	0.706663	3.89752	3.53715e-07	4.5836e-06	Tumor	anti_mPD_1_mutmIL15 vs Isotype Control
Papola	-0.364652	7.79449	3.54294e-07	4.58812e-06	Tumor	anti_mPD_1_mutmIL15 vs Isotype Control
Kcnk4	0.647439	2.34464	3.55207e-07	4.59696e-06	Tumor	anti_mPD_1_mutmIL15 vs Isotype Control
Hp	1.96324	3.32261	3.56482e-07	4.61047e-06	Tumor	anti_mPD_1_mutmIL15 vs Isotype Control
Nup205	-0.618206	6.8193	3.57257e-07	4.6175e-06	Tumor	anti_mPD_1_mutmIL15 vs Isotype Control
Synj2	0.408746	4.80356	3.57514e-07	4.61783e-06	Tumor	anti_mPD_1_mutmIL15 vs Isotype Control
3300002I08Rik	0.629507	2.56024	3.58008e-07	4.62122e-06	Tumor	anti_mPD_1_mutmIL15 vs Isotype Control
Sertad3	0.550349	3.52111	3.58264e-07	4.62154e-06	Tumor	anti_mPD_1_mutmIL15 vs Isotype Control
Paics	-0.405943	7.279	3.60474e-07	4.6463e-06	Tumor	anti_mPD_1_mutmIL15 vs Isotype Control
Iigp1	3.66852	5.1109	3.60649e-07	4.6463e-06	Tumor	anti_mPD_1_mutmIL15 vs Isotype Control
Il22b,Il22	0.671562	2.08747	3.61404e-07	4.65301e-06	Tumor	anti_mPD_1_mutmIL15 vs Isotype Control
LOC115489386,Nlrp12	0.672952	2.44303	3.61737e-07	4.65431e-06	Tumor	anti_mPD_1_mutmIL15 vs Isotype Control
Gria3	0.728945	2.34524	3.62384e-07	4.65963e-06	Tumor	anti_mPD_1_mutmIL15 vs Isotype Control
Glipr1	1.40341	3.95024	3.62768e-07	4.66156e-06	Tumor	anti_mPD_1_mutmIL15 vs Isotype Control
Nedd4	-0.768222	9.1119	3.63791e-07	4.67169e-06	Tumor	anti_mPD_1_mutmIL15 vs Isotype Control
Atp13a2	-0.449487	7.44622	3.64308e-07	4.67533e-06	Tumor	anti_mPD_1_mutmIL15 vs Isotype Control
Olfr970	0.662056	2.2721	3.64959e-07	4.67596e-06	Tumor	anti_mPD_1_mutmIL15 vs Isotype Control
Mgst2	0.71202	3.15612	3.65049e-07	4.67596e-06	Tumor	anti_mPD_1_mutmIL15 vs Isotype Control
Krt2	0.652993	2.12433	3.65147e-07	4.67596e-06	Tumor	anti_mPD_1_mutmIL15 vs Isotype Control
Olfr543	0.709223	2.04821	3.65295e-07	4.67596e-06	Tumor	anti_mPD_1_mutmIL15 vs Isotype Control
Retnla	1.32899	2.11106	3.67937e-07	4.7061e-06	Tumor	anti_mPD_1_mutmIL15 vs Isotype Control
C1qc	2.53203	6.10867	3.68281e-07	4.7061e-06	Tumor	anti_mPD_1_mutmIL15 vs Isotype Control
Nhlh1	0.628248	2.2604	3.68357e-07	4.7061e-06	Tumor	anti_mPD_1_mutmIL15 vs Isotype Control
Tmem131	-0.293551	6.18787	3.70471e-07	4.73008e-06	Tumor	anti_mPD_1_mutmIL15 vs Isotype Control
Bcl2l14	0.769176	2.14367	3.72204e-07	4.74917e-06	Tumor	anti_mPD_1_mutmIL15 vs Isotype Control
Tgif1	0.803066	4.25627	3.76231e-07	4.79749e-06	Tumor	anti_mPD_1_mutmIL15 vs Isotype Control
D13Ertd608e	0.586397	2.92041	3.77815e-07	4.81461e-06	Tumor	anti_mPD_1_mutmIL15 vs Isotype Control
Ahcyl1	-0.255679	7.30986	3.79249e-07	4.82979e-06	Tumor	anti_mPD_1_mutmIL15 vs Isotype Control
Slc8a1	1.33048	3.39731	3.79949e-07	4.83563e-06	Tumor	anti_mPD_1_mutmIL15 vs Isotype Control
Pcna	-0.587668	8.67805	3.8021e-07	4.83586e-06	Tumor	anti_mPD_1_mutmIL15 vs Isotype Control
Krt39	0.7326	1.78779	3.84248e-07	4.88412e-06	Tumor	anti_mPD_1_mutmIL15 vs Isotype Control
Adgre4	0.701487	2.85629	3.85511e-07	4.89543e-06	Tumor	anti_mPD_1_mutmIL15 vs Isotype Control
Nfkbiz	0.712592	4.50749	3.85629e-07	4.89543e-06	Tumor	anti_mPD_1_mutmIL15 vs Isotype Control
Aoc3	1.08093	3.3048	3.86418e-07	4.90233e-06	Tumor	anti_mPD_1_mutmIL15 vs Isotype Control
Calhm5	0.489745	3.42531	3.86914e-07	4.9055e-06	Tumor	anti_mPD_1_mutmIL15 vs Isotype Control
Rpn1	-0.470978	8.66122	3.87564e-07	4.91062e-06	Tumor	anti_mPD_1_mutmIL15 vs Isotype Control
Olfr1446	0.642795	2.6261	3.87924e-07	4.91206e-06	Tumor	anti_mPD_1_mutmIL15 vs Isotype Control
Ptger2	0.776359	2.5377	3.89338e-07	4.92684e-06	Tumor	anti_mPD_1_mutmIL15 vs Isotype Control
Lhfpl5	0.650321	1.97286	3.90781e-07	4.94197e-06	Tumor	anti_mPD_1_mutmIL15 vs Isotype Control
Sult2b1	0.709707	2.45091	3.91232e-07	4.94231e-06	Tumor	anti_mPD_1_mutmIL15 vs Isotype Control
Zfp871	-0.271842	5.65683	3.91303e-07	4.94231e-06	Tumor	anti_mPD_1_mutmIL15 vs Isotype Control
Plcb1	0.807425	3.11293	3.9239e-07	4.9529e-06	Tumor	anti_mPD_1_mutmIL15 vs Isotype Control
Gsc2	0.637797	2.27833	3.93533e-07	4.96419e-06	Tumor	anti_mPD_1_mutmIL15 vs Isotype Control
Cd300lb	1.05881	2.76464	3.98983e-07	5.02975e-06	Tumor	anti_mPD_1_mutmIL15 vs Isotype Control
Taf2	-0.304432	5.48325	4.00851e-07	5.04932e-06	Tumor	anti_mPD_1_mutmIL15 vs Isotype Control
G3bp1	-0.53298	8.79908	4.01041e-07	5.04932e-06	Tumor	anti_mPD_1_mutmIL15 vs Isotype Control
Sgpl1	0.368349	5.98798	4.01696e-07	5.05438e-06	Tumor	anti_mPD_1_mutmIL15 vs Isotype Control
Il1f10	0.64257	2.34603	4.02193e-07	5.05744e-06	Tumor	anti_mPD_1_mutmIL15 vs Isotype Control
Hmgb2,Gm20875	-0.661288	8.90488	4.02763e-07	5.06143e-06	Tumor	anti_mPD_1_mutmIL15 vs Isotype Control
Tmcc3	0.701652	4.12895	4.0319e-07	5.0636e-06	Tumor	anti_mPD_1_mutmIL15 vs Isotype Control
LOC100044627,LOC100862455,Rpl23	-0.307803	10.5914	4.04356e-07	5.07505e-06	Tumor	anti_mPD_1_mutmIL15 vs Isotype Control
Tmem184c	-0.433238	5.58581	4.04793e-07	5.07734e-06	Tumor	anti_mPD_1_mutmIL15 vs Isotype Control
Chst9	0.596909	2.42865	4.05499e-07	5.08301e-06	Tumor	anti_mPD_1_mutmIL15 vs Isotype Control
Carmil1	0.510717	3.72697	4.06376e-07	5.0908e-06	Tumor	anti_mPD_1_mutmIL15 vs Isotype Control
Prex1	1.50586	3.61432	4.08719e-07	5.11425e-06	Tumor	anti_mPD_1_mutmIL15 vs Isotype Control
Zfp287	0.402071	3.63014	4.08983e-07	5.11425e-06	Tumor	anti_mPD_1_mutmIL15 vs Isotype Control
Id1	0.944961	3.29498	4.0928e-07	5.11425e-06	Tumor	anti_mPD_1_mutmIL15 vs Isotype Control
Alg10b	-0.430558	6.91523	4.09432e-07	5.11425e-06	Tumor	anti_mPD_1_mutmIL15 vs Isotype Control
Ear12,Ear2,Ear10	1.0244	1.67906	4.0953e-07	5.11425e-06	Tumor	anti_mPD_1_mutmIL15 vs Isotype Control
Qser1	-0.459861	5.3558	4.10885e-07	5.12796e-06	Tumor	anti_mPD_1_mutmIL15 vs Isotype Control
Sqor	0.904992	2.8753	4.11326e-07	5.13027e-06	Tumor	anti_mPD_1_mutmIL15 vs Isotype Control
Olfr891	0.597512	2.6807	4.11655e-07	5.13116e-06	Tumor	anti_mPD_1_mutmIL15 vs Isotype Control
Gm45915	0.660261	3.2448	4.12679e-07	5.14071e-06	Tumor	anti_mPD_1_mutmIL15 vs Isotype Control
Smarce1	-0.284649	7.18954	4.14182e-07	5.14917e-06	Tumor	anti_mPD_1_mutmIL15 vs Isotype Control
Klrg1	0.804517	1.93185	4.14319e-07	5.14917e-06	Tumor	anti_mPD_1_mutmIL15 vs Isotype Control
Gstt2	0.655757	3.03651	4.14379e-07	5.14917e-06	Tumor	anti_mPD_1_mutmIL15 vs Isotype Control
Usp18	1.72732	3.76417	4.1439e-07	5.14917e-06	Tumor	anti_mPD_1_mutmIL15 vs Isotype Control
Wasf3	0.688342	2.05734	4.14734e-07	5.15024e-06	Tumor	anti_mPD_1_mutmIL15 vs Isotype Control
Aldh1b1	0.719099	3.30362	4.16667e-07	5.17103e-06	Tumor	anti_mPD_1_mutmIL15 vs Isotype Control
Apoa1	0.639224	2.293	4.20258e-07	5.2097e-06	Tumor	anti_mPD_1_mutmIL15 vs Isotype Control
Sectm1a	0.850531	2.41067	4.20422e-07	5.2097e-06	Tumor	anti_mPD_1_mutmIL15 vs Isotype Control
Smpd4	-0.359401	5.46212	4.20567e-07	5.2097e-06	Tumor	anti_mPD_1_mutmIL15 vs Isotype Control
Qsox1	0.411518	4.45711	4.22301e-07	5.22577e-06	Tumor	anti_mPD_1_mutmIL15 vs Isotype Control
Gdpd2	0.691487	2.05704	4.22387e-07	5.22577e-06	Tumor	anti_mPD_1_mutmIL15 vs Isotype Control
Slc16a14	0.654552	2.18262	4.23507e-07	5.23637e-06	Tumor	anti_mPD_1_mutmIL15 vs Isotype Control
1700066B19Rik	0.646935	2.56271	4.25758e-07	5.25916e-06	Tumor	anti_mPD_1_mutmIL15 vs Isotype Control
Arrdc4	1.12335	3.0533	4.25877e-07	5.25916e-06	Tumor	anti_mPD_1_mutmIL15 vs Isotype Control
C1rl	0.582617	3.30402	4.27949e-07	5.28147e-06	Tumor	anti_mPD_1_mutmIL15 vs Isotype Control
Apba1	0.754674	2.70089	4.29146e-07	5.29297e-06	Tumor	anti_mPD_1_mutmIL15 vs Isotype Control
Marchf1	1.58491	3.06454	4.29557e-07	5.29477e-06	Tumor	anti_mPD_1_mutmIL15 vs Isotype Control
Spryd7	0.413843	3.73403	4.31158e-07	5.31123e-06	Tumor	anti_mPD_1_mutmIL15 vs Isotype Control
Bcl7a	-0.56066	5.07931	4.3231e-07	5.32214e-06	Tumor	anti_mPD_1_mutmIL15 vs Isotype Control
Gm4847	0.727342	2.03882	4.33622e-07	5.33499e-06	Tumor	anti_mPD_1_mutmIL15 vs Isotype Control
Mafb	1.76468	3.64598	4.36047e-07	5.36153e-06	Tumor	anti_mPD_1_mutmIL15 vs Isotype Control
Defa34,Defa5,Defa4,Defa41	0.604722	2.06673	4.36772e-07	5.36713e-06	Tumor	anti_mPD_1_mutmIL15 vs Isotype Control
Gkap1	-0.362999	5.07973	4.37917e-07	5.37789e-06	Tumor	anti_mPD_1_mutmIL15 vs Isotype Control
Ndufa4	-0.680978	9.74512	4.41262e-07	5.41563e-06	Tumor	anti_mPD_1_mutmIL15 vs Isotype Control
Rfc2	-0.369743	6.48734	4.42138e-07	5.42305e-06	Tumor	anti_mPD_1_mutmIL15 vs Isotype Control
Ccar1	-0.288364	6.27765	4.43693e-07	5.43879e-06	Tumor	anti_mPD_1_mutmIL15 vs Isotype Control
Nlrx1	0.614202	3.42939	4.45209e-07	5.45402e-06	Tumor	anti_mPD_1_mutmIL15 vs Isotype Control
Serhl	0.540734	4.97044	4.46056e-07	5.46103e-06	Tumor	anti_mPD_1_mutmIL15 vs Isotype Control
Slc15a3	1.69368	3.96199	4.48246e-07	5.48449e-06	Tumor	anti_mPD_1_mutmIL15 vs Isotype Control
Olfr376,Olfr20	0.537889	2.89068	4.48794e-07	5.48477e-06	Tumor	anti_mPD_1_mutmIL15 vs Isotype Control
Nuak2	0.927967	2.83844	4.48924e-07	5.48477e-06	Tumor	anti_mPD_1_mutmIL15 vs Isotype Control
Lancl1	-0.400653	5.82515	4.49094e-07	5.48477e-06	Tumor	anti_mPD_1_mutmIL15 vs Isotype Control
Rap1gap2	0.718051	2.18386	4.50223e-07	5.4952e-06	Tumor	anti_mPD_1_mutmIL15 vs Isotype Control
Nt5dc2	-0.68368	5.72599	4.50672e-07	5.49732e-06	Tumor	anti_mPD_1_mutmIL15 vs Isotype Control
Marcks	0.52093	7.095	4.51026e-07	5.49827e-06	Tumor	anti_mPD_1_mutmIL15 vs Isotype Control
A4gnt	0.573045	2.40271	4.5202e-07	5.50394e-06	Tumor	anti_mPD_1_mutmIL15 vs Isotype Control
Rabgap1l	0.543576	3.09423	4.52042e-07	5.50394e-06	Tumor	anti_mPD_1_mutmIL15 vs Isotype Control
Gm8580,Rpl29	-0.308168	10.2665	4.53544e-07	5.51886e-06	Tumor	anti_mPD_1_mutmIL15 vs Isotype Control
Fxyd2	0.863099	1.95955	4.54103e-07	5.52027e-06	Tumor	anti_mPD_1_mutmIL15 vs Isotype Control
Mov10	0.828186	5.92851	4.54214e-07	5.52027e-06	Tumor	anti_mPD_1_mutmIL15 vs Isotype Control
Fthl17a	0.695645	2.27972	4.55737e-07	5.53541e-06	Tumor	anti_mPD_1_mutmIL15 vs Isotype Control
Arrdc1	0.625311	3.98032	4.56457e-07	5.53983e-06	Tumor	anti_mPD_1_mutmIL15 vs Isotype Control
Nanos3	0.580933	2.50147	4.56656e-07	5.53983e-06	Tumor	anti_mPD_1_mutmIL15 vs Isotype Control
Clec9a	1.15354	2.81327	4.57871e-07	5.5512e-06	Tumor	anti_mPD_1_mutmIL15 vs Isotype Control
Smg5	-0.424524	6.68188	4.59721e-07	5.57024e-06	Tumor	anti_mPD_1_mutmIL15 vs Isotype Control
Colca2	0.607712	2.37889	4.60941e-07	5.58164e-06	Tumor	anti_mPD_1_mutmIL15 vs Isotype Control
Bco1	0.618358	2.22874	4.6183e-07	5.58901e-06	Tumor	anti_mPD_1_mutmIL15 vs Isotype Control
Kprp	0.620335	2.13782	4.63504e-07	5.60587e-06	Tumor	anti_mPD_1_mutmIL15 vs Isotype Control
Prph	2.40751	4.45204	4.64287e-07	5.61055e-06	Tumor	anti_mPD_1_mutmIL15 vs Isotype Control
Gabra3	0.70686	2.38837	4.64454e-07	5.61055e-06	Tumor	anti_mPD_1_mutmIL15 vs Isotype Control
Glyr1	-0.240074	7.11982	4.65165e-07	5.61574e-06	Tumor	anti_mPD_1_mutmIL15 vs Isotype Control
Pik3r5	1.25375	3.15247	4.68999e-07	5.65861e-06	Tumor	anti_mPD_1_mutmIL15 vs Isotype Control
Atp5g2	-0.489763	9.26756	4.7117e-07	5.68137e-06	Tumor	anti_mPD_1_mutmIL15 vs Isotype Control
Cblc	0.712833	2.09027	4.73306e-07	5.70368e-06	Tumor	anti_mPD_1_mutmIL15 vs Isotype Control
Plxna4	0.570078	3.05259	4.75062e-07	5.72138e-06	Tumor	anti_mPD_1_mutmIL15 vs Isotype Control
Eif3i	-0.329505	7.47575	4.75585e-07	5.72423e-06	Tumor	anti_mPD_1_mutmIL15 vs Isotype Control
Ucma	0.584126	2.26257	4.78643e-07	5.75756e-06	Tumor	anti_mPD_1_mutmIL15 vs Isotype Control
Cfap61	0.602597	2.39898	4.7976e-07	5.76752e-06	Tumor	anti_mPD_1_mutmIL15 vs Isotype Control
Prr13	0.460114	6.78534	4.8447e-07	5.82064e-06	Tumor	anti_mPD_1_mutmIL15 vs Isotype Control
Dtx4	0.913413	2.33215	4.86714e-07	5.84408e-06	Tumor	anti_mPD_1_mutmIL15 vs Isotype Control
Ldc1	0.80601	1.81557	4.87615e-07	5.8485e-06	Tumor	anti_mPD_1_mutmIL15 vs Isotype Control
Adam18	0.622793	2.44649	4.87668e-07	5.8485e-06	Tumor	anti_mPD_1_mutmIL15 vs Isotype Control
Tuba1c,Tuba1b	-0.556856	11.2245	4.88457e-07	5.85444e-06	Tumor	anti_mPD_1_mutmIL15 vs Isotype Control
Loxl1	1.17184	2.8822	4.90427e-07	5.87453e-06	Tumor	anti_mPD_1_mutmIL15 vs Isotype Control
Lrp6	-0.469145	6.58919	4.91706e-07	5.8849e-06	Tumor	anti_mPD_1_mutmIL15 vs Isotype Control
Olfr270	0.635773	2.58526	4.91883e-07	5.8849e-06	Tumor	anti_mPD_1_mutmIL15 vs Isotype Control
Eva1b	0.456009	5.54645	4.92205e-07	5.88523e-06	Tumor	anti_mPD_1_mutmIL15 vs Isotype Control
Il36b	0.73381	2.03142	4.97292e-07	5.94249e-06	Tumor	anti_mPD_1_mutmIL15 vs Isotype Control
Exosc7	-0.411508	5.6779	4.99659e-07	5.96721e-06	Tumor	anti_mPD_1_mutmIL15 vs Isotype Control
Mvd	-0.693951	5.68745	5.00018e-07	5.96792e-06	Tumor	anti_mPD_1_mutmIL15 vs Isotype Control
Faah	0.556525	3.25597	5.01646e-07	5.98377e-06	Tumor	anti_mPD_1_mutmIL15 vs Isotype Control
Nobox	0.651373	2.40714	5.02348e-07	5.98856e-06	Tumor	anti_mPD_1_mutmIL15 vs Isotype Control
Gpr45	0.531573	2.72713	5.02952e-07	5.99219e-06	Tumor	anti_mPD_1_mutmIL15 vs Isotype Control
Rpl7l1	-0.359043	6.35301	5.03938e-07	6.00035e-06	Tumor	anti_mPD_1_mutmIL15 vs Isotype Control
Snx10	0.762307	6.97076	5.06244e-07	6.02422e-06	Tumor	anti_mPD_1_mutmIL15 vs Isotype Control
Meis3	0.631266	3.32348	5.07838e-07	6.03958e-06	Tumor	anti_mPD_1_mutmIL15 vs Isotype Control
P2ry6	1.31164	3.39402	5.08165e-07	6.03987e-06	Tumor	anti_mPD_1_mutmIL15 vs Isotype Control
Dcaf7	-0.240922	6.63122	5.08583e-07	6.04124e-06	Tumor	anti_mPD_1_mutmIL15 vs Isotype Control
Api5	-0.254427	6.75606	5.09858e-07	6.05279e-06	Tumor	anti_mPD_1_mutmIL15 vs Isotype Control
Magi1	-0.519408	4.96514	5.1038e-07	6.05426e-06	Tumor	anti_mPD_1_mutmIL15 vs Isotype Control
Hells	-0.648277	6.27327	5.10589e-07	6.05426e-06	Tumor	anti_mPD_1_mutmIL15 vs Isotype Control
Ulbp1	0.640191	3.386	5.11313e-07	6.05924e-06	Tumor	anti_mPD_1_mutmIL15 vs Isotype Control
Kcnc3	0.603777	2.23005	5.14184e-07	6.08965e-06	Tumor	anti_mPD_1_mutmIL15 vs Isotype Control
Acod1	1.91448	3.81142	5.15008e-07	6.09578e-06	Tumor	anti_mPD_1_mutmIL15 vs Isotype Control
Esyt1	1.088	4.86701	5.16468e-07	6.10619e-06	Tumor	anti_mPD_1_mutmIL15 vs Isotype Control
Aida	0.631753	6.00018	5.16498e-07	6.10619e-06	Tumor	anti_mPD_1_mutmIL15 vs Isotype Control
Zbtb24	0.344989	3.71959	5.22871e-07	6.17787e-06	Tumor	anti_mPD_1_mutmIL15 vs Isotype Control
Asphd1	0.517934	2.53647	5.25505e-07	6.20532e-06	Tumor	anti_mPD_1_mutmIL15 vs Isotype Control
Olfr1202	0.5222	2.84206	5.26275e-07	6.21073e-06	Tumor	anti_mPD_1_mutmIL15 vs Isotype Control
Mrpl24	-0.321756	7.07147	5.27213e-07	6.21812e-06	Tumor	anti_mPD_1_mutmIL15 vs Isotype Control
Ugt2a2	0.742594	1.69719	5.27854e-07	6.21909e-06	Tumor	anti_mPD_1_mutmIL15 vs Isotype Control
Samd3	0.823679	2.34268	5.27919e-07	6.21909e-06	Tumor	anti_mPD_1_mutmIL15 vs Isotype Control
Smim10l2a	0.733862	2.33931	5.28702e-07	6.22464e-06	Tumor	anti_mPD_1_mutmIL15 vs Isotype Control
Stag2	-0.253255	6.63922	5.29829e-07	6.23154e-06	Tumor	anti_mPD_1_mutmIL15 vs Isotype Control
Oas1c	0.544214	3.07567	5.29912e-07	6.23154e-06	Tumor	anti_mPD_1_mutmIL15 vs Isotype Control
Rem1	0.622513	2.71434	5.31172e-07	6.24268e-06	Tumor	anti_mPD_1_mutmIL15 vs Isotype Control
Nutm1	0.642483	2.1797	5.34039e-07	6.26829e-06	Tumor	anti_mPD_1_mutmIL15 vs Isotype Control
Ccdc192	0.645048	2.0297	5.34201e-07	6.26829e-06	Tumor	anti_mPD_1_mutmIL15 vs Isotype Control
Cd48	1.84438	3.60984	5.3445e-07	6.26829e-06	Tumor	anti_mPD_1_mutmIL15 vs Isotype Control
G3bp2	0.382481	6.5243	5.34607e-07	6.26829e-06	Tumor	anti_mPD_1_mutmIL15 vs Isotype Control
Smad4	-0.236746	6.21252	5.35089e-07	6.27026e-06	Tumor	anti_mPD_1_mutmIL15 vs Isotype Control
Gda	1.43351	3.56382	5.35582e-07	6.27234e-06	Tumor	anti_mPD_1_mutmIL15 vs Isotype Control
Gpc5	0.700455	2.23079	5.37791e-07	6.29452e-06	Tumor	anti_mPD_1_mutmIL15 vs Isotype Control
Osmr	0.700872	3.52577	5.41635e-07	6.33569e-06	Tumor	anti_mPD_1_mutmIL15 vs Isotype Control
Mdc1	-0.428241	5.42814	5.41944e-07	6.33569e-06	Tumor	anti_mPD_1_mutmIL15 vs Isotype Control
Aldh8a1	0.582734	2.49627	5.43678e-07	6.35225e-06	Tumor	anti_mPD_1_mutmIL15 vs Isotype Control
Kcnk6	0.832434	2.57771	5.4729e-07	6.3907e-06	Tumor	anti_mPD_1_mutmIL15 vs Isotype Control
Wdr44	0.471152	3.87675	5.47609e-07	6.3907e-06	Tumor	anti_mPD_1_mutmIL15 vs Isotype Control
Dio2	0.571983	2.64236	5.49401e-07	6.40785e-06	Tumor	anti_mPD_1_mutmIL15 vs Isotype Control
Eea1	0.392676	5.03132	5.50707e-07	6.41933e-06	Tumor	anti_mPD_1_mutmIL15 vs Isotype Control
Il17rc	0.753473	4.8901	5.51581e-07	6.42578e-06	Tumor	anti_mPD_1_mutmIL15 vs Isotype Control
Psd4	0.858987	3.50024	5.51992e-07	6.42681e-06	Tumor	anti_mPD_1_mutmIL15 vs Isotype Control
Gata5	0.582603	2.42989	5.5341e-07	6.43956e-06	Tumor	anti_mPD_1_mutmIL15 vs Isotype Control
Magt1	-0.410333	7.12852	5.54213e-07	6.44515e-06	Tumor	anti_mPD_1_mutmIL15 vs Isotype Control
Bmi1	-0.429784	6.74444	5.55363e-07	6.45188e-06	Tumor	anti_mPD_1_mutmIL15 vs Isotype Control
Sf1	-0.25215	7.15374	5.55438e-07	6.45188e-06	Tumor	anti_mPD_1_mutmIL15 vs Isotype Control
Kirrel3	0.645705	2.09561	5.55837e-07	6.45275e-06	Tumor	anti_mPD_1_mutmIL15 vs Isotype Control
Pitpnm1	0.658961	4.10624	5.56864e-07	6.46092e-06	Tumor	anti_mPD_1_mutmIL15 vs Isotype Control
St8sia4	1.20431	3.35054	5.57493e-07	6.46446e-06	Tumor	anti_mPD_1_mutmIL15 vs Isotype Control
Wdr48	-0.30244	5.97645	5.61183e-07	6.50347e-06	Tumor	anti_mPD_1_mutmIL15 vs Isotype Control
Mgst1	1.16937	4.96252	5.62151e-07	6.50769e-06	Tumor	anti_mPD_1_mutmIL15 vs Isotype Control
Tgfb1	1.04409	5.82529	5.62327e-07	6.50769e-06	Tumor	anti_mPD_1_mutmIL15 vs Isotype Control
Dusp23	0.774465	2.61482	5.62526e-07	6.50769e-06	Tumor	anti_mPD_1_mutmIL15 vs Isotype Control
Stac3	0.558998	2.60463	5.6552e-07	6.53584e-06	Tumor	anti_mPD_1_mutmIL15 vs Isotype Control
Orai2	0.458316	3.92424	5.65713e-07	6.53584e-06	Tumor	anti_mPD_1_mutmIL15 vs Isotype Control
Fbxo40	0.632148	2.32244	5.66178e-07	6.53584e-06	Tumor	anti_mPD_1_mutmIL15 vs Isotype Control
Asns	-1.0253	7.07964	5.66269e-07	6.53584e-06	Tumor	anti_mPD_1_mutmIL15 vs Isotype Control
Tmem203	0.467728	3.61673	5.68235e-07	6.55474e-06	Tumor	anti_mPD_1_mutmIL15 vs Isotype Control
Mms22l	-0.425568	5.36043	5.69221e-07	6.56232e-06	Tumor	anti_mPD_1_mutmIL15 vs Isotype Control
[truncated: 38,184 more rows]

## Sheet: Fig 6 - Completed
Fig 6A	Tumor volume (mm³)
Days after start of Tx	Vehicle						Anti-PD-1, 5 mg/kg						SAR'877, 6 mg/kg						IgG-mutIL15, 6 mg/kg						IgG-mutIL15 + anti-PD-1, 6 mg/kg + 5 mg/kg
0	56	106	82	107	124	76	111	59	72	139	69	102	136	115	85	92	65	54	132	57	101	85	70	104	107	144	71	59	97	71
3	127	354	220	363	304	253	291	142	210	445	173	362	422	246	266	197	113	125	357	179	359	160	232	241	177	434	200	167	345	155
5	324	793	431	703	720	709	439	183	403	733	273	624	530	392	306	253	139	129	813	418	565	356	440	500	342	710	298	372	493	301
7	713	1200	918	1044	1362	1197	772	239	684	1341	526	1086	696	473	273	210	139	191	1479	827	1617	590	810	905	546	1326	424	793	910	595
10	1088	1430	1283	1247	2113	1755	1524	279	621	1496	835	1138	549	439	369	147	112	150	2146	1548	2320	1373	1543	1644	745	1864	618	1059	1501	1001
12	1871	1869	1729	1728	2877	2498	1817	294	732	1934	963	1759	666	405	474	119	64	86	2673	2067	3314	1748	2427	2380	927	2442	907	1566	2417	1520
14	2758	2875	2607	2600	3915	3994	2412	334	762	3032	1178	2464	738	457	604	109	48	52	3928	2673		2507	3540	3505	1371	3092	1204	2239	2877	2295
17	3873	3816	3580	3452			3145	253	789				912	653	890	103	25	14		3970		3000					1676	3508	3773	3406
19*								228*	845*				1152*	842*	1179*	117*	19*	6*									2156*
21*								201*	1062*				1584*	1130*	1608*	110*	6*	6*									3333*
24*								215*	1599*				2038*	1416*	2148*	114*	4*	6*
26*								364*	2297*				2382*	2030*	3004*	185*	4*	6*
28*								543*	3237*				2565*	2415*		263*	6*	6*
31*								937*					3812*	3499*		385*	0*	0*
33*								1139*								456*	0*	0*
35*								1478*								651*	0*	0*
38*								1951*								881*	0*	0*
42*								3273*								1659*	0*	0*
45*																2409*	0*	0*
49*																4011*	0*	0*
52*																	0*	0*
56*																	0*	0*
59*																	0*	0*
63*																	0*	0*
66*																	0*	0*
70*																	0*	0*
73*																	0*	0*
77*																	0*	0*
80*																	0*	0*
84*																	0*	0*
87*																	0*	0*
Fig 6B	CD45+ cells in tumor
	Vehicle						IgG-mutIL15, 6 mg/kg						Anti-PD-1, 5.3 mg/kg						IgG-mutIL15, 6 mg/kg + anti-PD-1, 5.3 mg/kg						SAR'877, 1 mg/kg						SAR'877, 6 mg/kg
CD45+	17.9	21.8	25.1	31	30.1	28.1	17.2	30.4	24.3	33.1	31.9	31.8	15.2	58.5	38	32.9	17.4	30.9	25.3	19.7	23.4	38.7	22.6	24.1	65.1	39	85.8	73.3	54	62.5	97.2	73.6	30.5	65.3	31.7	92.8
Fig 6C	Tumor
	Vehicle						IgG-mutIL15, 6 mg/kg						Anti-PD-1, 5.3 mg/kg						IgG-mutIL15, 6 mg/kg + anti-PD-1, 5.3 mg/kg						SAR'877, 1 mg/kg						SAR'877, 6 mg/kg
T cell	17.8	12.1	19.4	25.1	27.4	24.1	20.8	12.8	18.4	20	26.3	16.4	16.7	52.9	41.8	45.5	14.2	30.8	29.6	16.2	20.1	37.3	18.2	21.4	73	53.1	86.3	65.4	41.8	45.1	90.6	81	27.5	74.2	40.1	89.5
CD4 T	8.07	6.39	7.95	7.93	6.54	7.11	7.81	4.85	7.19	5.26	5.46	4.18	7.84	3.8	9.67	5.81	7.98	7.68	4.47	8.25	8.64	5.51	8.84	9.11	2.88	6.77	1.21	5.57	6.76	6.64	1.28	1.68	6.68	3.98	12.2	1.57
CD8 T	6.82	3.45	8.46	13.1	16.4	13.4	8.53	5.82	7.87	12.2	17.1	9.3	6.67	44.3	27.4	35.8	3.3	19.3	22	4.83	8.32	24.6	4.85	8.26	61.5	40.5	81.2	53.1	27.8	32.3	80.8	69.9	11.2	56.5	20.6	79.5
Treg	3.02	3.07	3.1	2.94	2.04	2.8	2.53	1.96	2.14	1.66	1.37	1.31	3.08	1.24	3.19	2.33	3.1	3.24	1.74	3.21	3.09	1.89	3.54	3.6	0.38	1.74	0.15	1.29	1.23	1.4	0.14	0.31	2.63	0.57	3.95	0.1
NK cell	10.1	12.7	9.5	18	12.2	14.3	22.4	32.6	34.5	44.5	25.5	39.5	5.05	4.5	6.57	6.86	11.9	12.6	22	34.3	26.6	22.5	33.8	27.5	1.25	4.58	0.56	5.59	7.24	5.84	0.41	0.45	4.01	2.26	10.2	0.29
Fig 6D	Pie charts
	Anti-PD-1 (0.35µmole/kg)						IgG-IL15 mutein (0.35µmole/kg)						Anti-PD1+IgG-IL15 mutein (0.35µmole/kg each)						SAR'877 (0.35µmole/kg)
Naive CD4 T	0.17	0.09	0.2	0.18	0.17	0.16	0.16	0.11	0.18	0.74	0.96	0.43	0.18	0.17	0.38	0.12	0.16	0.19	0.03	0.03	0.12	0.12	0.51	0.02
EM CD4 T	5.98	2.68	7.05	4.04	6.1	5.63	5.91	3.63	5.31	3.31	3.16	2.51	2.88	5.99	6.14	3.67	6.38	6.52	1.04	1.22	4.58	2.63	7.52	1.34
CM CD4 T	0.36	0.41	1.13	0.53	0.51	0.84	0.47	0.56	0.7	0.53	0.82	0.51	0.76	0.83	0.94	1.06	1.17	1.29	0.1	0.16	0.5	0.35	1.46	0.11
Naive CD8 T	0.05	0.02	0.03	0.03	0.03	0.04	0.18	0.04	0.07	0.11	0.3	0.22	0.07	0.09	0.14	0.03	0.05	0.05	0	0	0	0.01	0.12	0.01
EM CD8 T	5.82	42	26.3	33.5	2.7	18.2	5.96	4.64	5.73	9.13	12.7	6.78	19.3	2.57	6.47	22.6	3.26	5.52	79.4	68.4	10.3	55.3	16.1	78.5
CM CD8 T	0.44	0.25	0.54	0.52	0.36	0.44	1.95	0.89	1.68	2.75	2.23	1.69	0.78	1.88	1.27	0.87	1.25	2.46	0.17	0.19	0.03	0.66	3.71	0.2
other	87.185	54.546	64.749	61.203	90.134	74.687	85.37	90.133	86.328	83.43	79.83	87.86	76.031	88.468	84.66	71.648	87.733	83.967	19.265	29.994	84.467	40.926	70.58	19.829
Fig 6E	CD8+ cell/Treg ratio
	Vehicle						IgG-mutIL15, 6 mg/kg						Anti-PD-1, 5.3 mg/kg						IgG-mutIL15, 6 mg/kg + anti-PD-1, 5.3 mg/kg						SAR'877, 1 mg/kg						SAR'877, 6 mg/kg
CD8/Treg	2.26	1.12	2.73	4.46	8.04	4.79	3.37	2.97	3.68	7.35	12.48	7.1	2.17	35.73	8.59	15.36	1.06	5.96	12.64	1.5	2.69	13.02	1.37	2.29	161.84	23.28	541.33	41.16	22.6	23.07	577.14	225.48	4.26	99.12	5.22	795
Fig 6F	CD8+, # positive cells Tumor area
Vehicle	IgG-mutIL15	Anti-PD-1	Anti-PD-1 + IgG-mutL15	SAR'877, 1 mg/kg	SAR'877, 6 mg/kg
2628	1793	2205	19928	12565	54948
2626	2225	22911	228	5022	50077
8544	3919	11090	10912	9130	4087
1503	3919	4631	10539	11290	37617
10274	3062	7567	2034		3902
3900	3032		7643
Fig 6F	Granzyme B
Vehicle	IgG-mutIL15	Anti-PD-1	Anti-PD-1 + IgG-mutL15	SAR'877, 1 mg/kg	SAR'877, 6 mg/kg
296	157	28	1696	1592	7767
88	473	1426	1043	1395	6625
775	228	954	323	1167	1186
222	337	133	1599	1207	2861
393	304	923	261		350
528	377		546

## Sheet: Sup Fig 1 - Completed
Sup Fig 1A	PD-1 binding
log10, nM	Anti-PD-1-wtIL15		SAR'877		Anti-PD-1		IgG-mutIL15
1	1.0745	1.1664	1.2035	1.1331	1.2504	1.2799	0.0434	0.0434
0.522879	0.9677	1.1263	0.9924	1.2324	1.2765	1.0345	0.0429	0.0424
0.045757	0.9771	0.8985	0.8154	0.7834	1.0429	0.9192	0.0436	0.0433
-0.43136	0.6595	0.6376	0.6821	0.6542	0.8304	0.9167	0.0437	0.043
-0.90849	0.3696	0.3233	0.3247	0.3427	0.503	0.4144	0.045	0.0436
-1.38561	0.163	0.1488	0.1438	0.143	0.2157	0.2079	0.0444	0.0576
-1.86273	0.0793	0.0874	0.0838	0.0883	0.1192	0.1006	0.0545	0.0433
-2.33985	0.0625	0.0602	0.0566	0.0588	0.0617	0.0755	0.0509	0.0439
Sup Fig 1B	Blocking (PD-L1)
log10, nM	Anti-PD-1-wtIL15		SAR'877		Anti-PD-1		IgG-mutIL15
-1.41903	1.03	1.089	1.005	1.044	1.036	1.079
-0.94191	1.03	1.123	1.019	1.082	1.067	1.097
-0.46479	1.209	1.285	1.102	1.216	1.273	1.264
0.012334	1.598	1.594	1.369	1.643	1.818	1.898
0.489455	2.431	2.455	2.232	2.463	3	2.706	0.799
0.966576	3.326	3.348	3.172	3.272	3.796	3.539	0.784
1.4437	4.027	4.101	3.834	3.902	4.596	4.317	0.837
1.92082	4.798	4.939	4.392	4.729	5.084	4.955	0.868
2.39794	5.331	5.364	5.134	5.014	5.314	5.17	0.889
Sup Fig 1C	Blocking (PD-L2)
log10, nM	Anti-PD-1-wtIL15		SAR'877		Anti-PD-1		IgG-mutIL15
-1.41903	1.106	1.063	1.13	1.031	1.182
-0.94191	1.17	1.209	1.204	1.196	1.373
-0.46479	1.477	1.603	1.589	1.563	1.901	1.82
0.012334	2.062	2.186	2.233	2.258	2.575	2.377
0.489455	2.475	2.584	2.665	2.612	3.177	2.782
0.966576	3.072	3.086	3.299	3.112	3.479	3.135
1.4437	3.62	3.66	3.782	3.621	3.945	3.292
1.92082	3.837	3.657	3.927	3.585	4.258	3.597	1.045
2.39794	3.842	3.892	4.093	3.876	4.243	3.353	0.925
Sup Fig 1D	IL2RB binding
	Anti-PD-1-wtIL15		SAR'877		IgG-mutIL15
500	73.37	69.42
166.667	64.71	68.42
55.5556	55.96	61.8
18.5185	50.77	53.72
6.17284	39.56	43.76
2.05761	25.5	29.17
0.685871	21.01	21.01
0.228624	13.85	16.34
3000*			11.72	13.17	13.12	14.77
1000			14.21	15.38	14.19	15.25
333.333			13.19	12.35	11.79	13.14
111.111			13.02	11.76	9.39	9.78
37.037			10.96	10.56	8.25	9.05
12.3457			10.12	9.87	8.4	8.76
4.11523			9.33	8.75	7.76	8.79
1.37174			8.98	7.87	7.51	7.58
Sup Fig 1E	CD8+ T cells
Ab, nM	Anti-PD-1		SAR'877		Anti-PD-1-wtIL15		IgG-mutIL15
2.66667					43.14	24.555
7.33333			3.245	1.825	43.075	43.65	1.35	4.05
22			6.41	5.44	64.885	50.525	4.08	4.325
66.6667			30.435	21.005	59.855	55.34	18.41	17.5
200			45.12	36.21	61.045	58.975	49.23	36.825
600			53.985	58.9	67.92	54.855	66.21	47.125
1800	0	1.815	61.225	64.66			69.41	47.885
Sup Fig 1F	CD4+ T cells
Ab, nM	Anti-PD-1		SAR'877		Anti-PD-1-wtIL15		IgG-mutIL15
2.66667					9.275	4.76
7.33333			1.365	1.07	18.075	6.635	1.035	0.855
22			3.73	1.645	19.635	7.265	2.41	0.97
66.6667			5.49	4.06	19.015	9.19	3.01	2.18
200			14.915	5.635	19.335	11.265	11.09	6.13
600			15.47	10.105	15.28	8.04	12.465	5.985
1800	1.225	0.71	23.365	10.855			17.065	8.83
Sup Fig 1G	C1q binding (test articles)
ug/ml	SAR'877		Anti-PD-1		Anti-PD-1, Fc wt		Human IgG1
50	0.354	0.409	0.488	0.478	1.611	1.513	2.065	2.082
5	0.225	0.21	0.275	0.265	0.942	0.951	1.464	1.447
0.5	0.04	0.043	0.086	0.048	0.088	0.101	0.101	0.087
0.05	0.033	0.033	0.038	0.035	0.048	0.027	0.057	0.081
0.005	0.028	0.032	0.023	0.021	0.03	0.039	0.054	0.093
0.0005	0.029	0.022	0.02	0.018	0.024	0.026	0.061	0.027
5e-05	0.015	0.023	0.02	0.02	0.02	0.03	0.017	0.038
5e-06	0.018	0.027	0.029	0.023	0.02	0.02	0.023	0.017
Sup Fig 1G	CDC assay (test articles)
Conc. (μg/mL)	SAR'877			Anti-PD-1			Anti-PD-1, Fc wt			Human IgG1
50	15.18	14.39	20.34	6.72	3.45	11.9	24.64	22.07	14.1	11.62	15.22	-4.82
5	21.43	9.97	12.83	5.34	1.3	-0.1	7.1	21.37	20.81	5.19	2.88	-6.83
0.5	7.61	-0.95	16.79	6.33	7.71	12.92	9.32	19.34	24.72	7.12	16.76	-2.17
0.05	5.76	8.62	15.51	4.09	-10.12	9.37	3.36	3.23	12.38	4.26	12.2	-0.19
0.005	-6.28	-7.43	4.23	4.62	14.45	5.3	10.9	13.03	4.51	-5.46	-6.86	15.46
0.0005	10.29	9.08	14.82	3.93	-2.87	0.99	3.71	-6.35	8.83	-1.98	-1.29	-2.98
5e-05	4.57	4.92	12.12	0.51	3.76	-3.11	5.8	-0.38	12.32	-0.38	2.74	-1.09
5e-06	-1.66	1.83	8.99	11.7	-5.94	4.95	2.13	11.45	6.49	1.41	11.91	11.37
Sup Fig 1G	ADCC Assay (test articles)
Conc. (μg/mL)	SAR'877			Anti-PD-1			Anti-PD-1, Fc wt			Human IgG1
50	20.74	20.2	15.04	7.97	7.97	9.06	26.88	32.97	34.92	-9.76	-8.49	-0.85
5	14.49	13.13	12.86	6.61	10.42	7.7	24.93	31.51	24.44	-9.76	-11.8	-2.12
0.5	16.67	10.42	11.78	7.7	7.43	12.05	26.15	34.92	30.29	-18.16	-16.38	-4.67
0.05	5.8	4.17	7.7	7.43	6.34	11.5	31.02	37.6	30.29	-18.67	-14.34	-6.2
0.005	-1.81	-0.72	-1.54	-2.63	0.36	3.08	6.41	10.07	11.77	-16.38	-15.36	-10.52
0.0005	-3.99	-4.8	-0.18	1.18	-1	-0.18	-13.56	-11.37	-8.69	-12.05	-11.03	-10.01
5e-05	-5.34	-2.36	-2.63	0.91	-0.18	1.18	-11.86	-8.44	-7.96	-11.54	-8.74	-8.23
Sup Fig 1I	[Fold over minimum]
nM	IgG-mutIL15, M-07e			SAR'877, M-07e			IgG-mutIL15, M-07e-PD1			SAR'877, M-07e-PD1			IL15, M-07e			IL15, M-07e-PD-1
500	1.32	1.29	1.41	1.4	1.66	1.59	1.87	2.02	2.25	3.58	4.37	4.15	1.97			4.37
50	1.07	1.06	1.19	1.15	1.24	1.22	1.19	1.21	1.4	3.72	4.02	4.05	1.99			4.38
5	0.97	0.94	0.92	0.97	1.06	1.01	0.97	0.96	0.95	3.15	3.52	3.38	1.78			3.87
0.5	0.98	0.87	0.85	0.79	0.96	0.99	0.97	0.85	0.85	2.05	2.6	2.67	1.46			2.72
0.05	0.93	0.84	0.78	0.76	0.87	0.88	0.9	0.82	0.77	1.08	1.32	1.35	1.03			1.3
0.005	0.95	0.89	0.79	0.81	0.87	0.85	0.95	0.85	0.78	0.83	0.93	0.91	0.89			0.93
0.0005	1	0.86	0.82	0.82	0.87	0.85	0.98	0.83	0.8	0.8	0.86	0.85	0.87			0.86
5e-05	1.02	1.03	0.94	0.98	0.97	0.98	1.04	1.03	0.93	0.96	0.98	1	0.92			0.94
Sup Fig 1J	CD4+ T cells
[SAR'877], nM	% Ki67+, CD4+ T cells
1000	9.91	26.6
100	11.9	28.4
10	7.69	12.6
1	1.85	3.62
0.1	1.73	2.83
0.01	1.24	3.91
Sup Fig 1J	CD8+ T cells
[SAR'877], nM	% Ki67+, CD8+ T cells
1000	69.4	72
100	80.5	75.4
10	63.2	49.2
1	9.8	9.78
0.1	1.39	3.16
0.01	2.74	3.59
Sup Fig 1J	NK cells
[SAR'877], nM	% Ki67+, NK cells
1000	95.4	97.1
100	96.9	97.2
10	97.2	95.1
1	78.1	87.2
0.1	27.9	20.2
0.01	18.5	12.4
Sup Fig 1K	Cytokine concentration (pg/ml)
Cytokine	Vehicle			hIL15			SAR445877
IFNγ	1.92157	0.716207	0.258896	32.84	30.3442	19.8338	19.244	3.87938	7.00112
IL-6	9.46651	1.63975	1.00442	256.783	1588.6	121.339	7.59283	2.96569	1.34276
TNFα	10.382	1.03125		82.9739	3343.13	13.5459	22.9934	6.51365	3.7056
Sup Fig 1L	CD4+ Ag recall
Conc.(nM)	IgG-mutIL15			anti-PD1			SAR'877
300	501684	468462	489468	295378	368910	379858	720369	745859	726827
30	266084	296899	350568	291986	300126	360066	549656	512509	527654
3	198293	194124	196588	285926	373632	335623	391376	407463	426294
0.3	163236	186840	169058	265177	326413	341358	318431	337130	381316
0.03	196242	180922	166514	226996	230168	241047	310165	274023	269836
0.003	97192.2	96309.8	96596.2	195614	215083	209138	174211	171691	203239
0.0003	43601.4	47084.2	45893.8	167380	169773	178780	161539	175787	175376
3e-05	40816.8	41294.2	39696.8	171372	160644	144821	160824	161786	200364
3e-06	31894.4	34698.2	34621.4	162598	165829	169223	162170	151162	158425
0	33613.6	37215.6	37507	132978	122496	122673	163682	117126	147175
Sup Fig 1L	CD8+ Ag recall
Conc.(nM)	IgG-mutIL15			anti-PD1			SAR'877
300	1243.95	1228.58	1242.97	203.775	206.475	205.575	2476.43	2454.3	2348.93
30	820.725	869.4	847.425	136.65	147.375	153.6	1504.72	1390.05	1345.28
3	474.075	345.15	256.425	180.45	185.775	191.175	873.45	816.75	778.65
0.3	231	223.5	244.2	171.45	178.65	189.375	555.9	558.975	673.8
0.03	284.7	260.175	225.375	178.65	201.075	197.475	519.15	565.125	425.4
0.003	249.825	251.7	204.675	185.775	182.25	192.075	203.1	233.25	229.2
0.0003	172.725	223.5	197.1	158.1	155.4	177.75	159.15	197.1	209.175
3e-05	230.025	238.5	177.375	113.625	126.9	135.75	155.175	225.225	179.1
3e-06	184.95	158.625	164.25	114.45	136.65	136.65	123.375	153.15	145.2
0	147.375	164.25	148.35	118.875	153.6	147.375	136.275	138.225	146.175
Sup Fig 1M	NK Cytotoxicity
Conc.(nM)	IgG-mutIL15		anti-PD1		SAR'877
300	29	21	27314	22027	14	25
30	114	117	30960	28068	125	119
3	7731	7550	29568	30130	11562	9325
0.3	23016	21062	28818	29410	17529	20353
0.03	23373	20376	28942	28336	22334	27953
0.003	27629	25083	30573	29660	24353	27928
0	25286	29416	25951	26331	27475.3	27475.3

## Sheet: Sup Fig 2 - Completed
Sup Fig 2C	PD-1 Mean Fluorescence Intensity (MIF)
	No Ag	Functional	Exhausted
vax-04395	106	189	763
vax-04361	179	264	597
vax-04765	46.7	583	999
vax-04483	19.4	74.1	582
vax-04588	4.44	362	341
vax-04164	75.2	171	767
vax-04264	40.9	99.3	238
vax-04268	101	288.9	565.8
vax-03556	1136	1502	1295
vax-03239	112	353	1373
vax-03875	16.9	377	965
vax-04656	84.6	323	994
vax-04485	71.4	610	549
vax-04911	317	944	1295
vax-05004	1211	1436	1890
Sup Fig 2D	mPD-1-mPD-L1 blockage
log10, nM	anti-mPD-1-wtmIL15		anti-mPD-1-mutmIL15		anti-mPD-1
-1.81697	127096	126939	127586	126370	133688	118959
-1.33985	134506	137408	132526	142130	154744	139925
-0.86273	161082	169520	164735	159832	202964	186177
-0.38561	218840	221869	220601	211534	282284	265500
0.091515	299257	313974	302751	304231	391627	366338
0.568636	398738	409005	384322	397623	452818	425568
1.04576	439869	441007	467864	445085	467735	439545
1.52288	447575	483709	464102	468801	511167	458800
2	456544	463702	489377	478665	451719	456818
Sup Fig 2E	CTLL-2 Proliferation
[antibody], nM	anti-mPD-1-mutmIL15		mIgG-mutmIL15		anti-mPD-1-wtmIL15
100	67385	79868	85530	85512	74639	70425
33.3333	126914	117370	104280	101569	82183	81423
11.1111	72878	61735	44190	43210	85553	83618
3.7037	11811	10279	3658	3880	101689	97319
1.23457	360	357	175	138	82459	82306
0.411523	67	62	45	38	18906	18778
0.137174	28	33	3	20	455	518
0.045725	27	9	11	8	65	55
Sup Fig 2G	% DbGP33+ CD8 T cells
anti-mPD-1-mutmIL15			mIgG-mutmIL15			anti-mPD-1			IgG2a			Unstim
4.83	5.17	4.94	2.12	3.78	2.92	1.42	3.27	2.17	1.13	2.59	2.03	1.28	1.8	1.9
Sup Fig 2G	# DbGP33+ CD8 T cells
anti-mPD-1-mutmIL15			mIgG-mutmIL15			anti-mPD-1			IgG2a			Unstim
1700	2000	1800	420	950	600	230	405	290	225	500	460	160	220	230
Sup Fig 2H	% TCF1+ TIM3- of DbGP33+ CD8 T cells
anti-mPD-1-mutmIL15			mIgG-mutmIL15			anti-mPD-1			IgG2a			Unstim
7.08	2.42	2.85	8.25	4.19	6.12	17.4	8.3	6.73	12.1	6.62	6.91	36.8	44.2	42
Sup Fig 2H	# TCF1+ TIM3- DbGP33+ CD8 T cells
anti-mPD-1-mutmIL15			mIgG-mutmIL15			anti-mPD-1			IgG2a			Unstim
48	19.58	20	13.88	15.56	15.18	16	13.38	7.86	10.9	13.76	12.66	24	40	38
Sup Fig 2I	% TIM3+DbGP33- CD8 T cells
anti-mPD-1-mutmIL15			mIgG-mutmIL15			anti-mPD-1			IgG2a			Unstim
18.2	21.4	21.4	20.7	15.2	17	18.2	14.9	21.5	16.1	17.9	15.9	6.2	2	3.73
Sup Fig 2I	# TIM3+DbGP33- CD8 T cells
anti-mPD-1-mutmIL15			mIgG-mutmIL15			anti-mPD-1			IgG2a			Unstim
36400	42800	42800	41400	30400	34000	36400	29800	43000	32200	35800	31800	12400	4000	7460
Sup Fig 2J	% TIM3- DbGP33+ CD8 T cells
anti-mPD-1-mutmIL15			mIgG-mutmIL15			anti-mPD-1			IgG2a			Unstim
2.62	1.54	1.28	0.94	0.71	0.73	0.5	0.52	0.37	0.48	0.68	0.57	0.89	1.44	1.24
Sup Fig 2J	# TIM3- DbGP33+ CD8 T cells
anti-mPD-1-mutmIL15			mIgG-mutmIL15			anti-mPD-1			IgG2a			Unstim
360	240	184	76	70	62	32	26	19.92	38	54	52	44	70	60
Sup Fig 2K	mean gMFI of PD-1 of DbGP33+CD8 T cells
b			mIgG-mutmIL15			anti-mPD-1			IgG2a			Unstim
2064	2323	2475	3732	4390	4286	3899	4714	4669	3352	3742	3969	2363	2906	2924

## Sheet: Sup Fig 3 - Completed
Sup Fig 3A		[#CD44+CD107a+ CD8 T cells ]
anti-mPD1-mutmIL15						anti-mPD-1						mIgG-mutmIL15+anti-mPD1						mIgG-mutmIL15						IgG2a
954960	823680	647680	1134440	394760	599000	269390	194040	374400	135400	387200	310200	458430	298320	425150	647030	389270	298680	285120	185600	176660	267500	718200	564200	237820	269780	194320	186550	183300	304980
Sup Fig 3B		[#TNFa+IFNg+CD8 T cells ]
anti-mPD1-mutmIL15						anti-mPD-1						mIgG-mutmIL15+anti-mPD1						mIgG-mutmIL15						IgG2a
359840	393120	98164	201040	55600	113810	40920	30576	25740	8124	21780	31020	34965	41584	34785	87240	84420	57000	36936	31320	25696	23540	31920	100100	36190	21056	29842	18655	18330	29835
		[IL-2+IFNg+CD44+ CD8 T cells ]
anti-mPD1-mutmIL15						anti-mPD-1						mIgG-mutmIL15+anti-mPD1						mIgG-mutmIL15						IgG2a
27680	21840	11132	45952	25576	20965	3751	5880	12480	3933.37	3738.9	4582.5	6208.23	5876	7127.06	18175	7973	4788	2216.16	3352.4	4705.58	4012.5	38570	11830	2476.43	3934.84	2893.98	2133.95	2853.37	4720.56
Sup Fig 3C		[#Bcl6+CXCR5+CD44+CD4 T cells]
anti-mPD1-mutmIL15						anti-mPD-1						mIgG-mutmIL15+anti-mPD1						mIgG-mutmIL15						IgG2a
103800	68640	121440	93340	77840	47321	57970	39984	101400	101550	217800	141000	62208	139200	96360	128400	82460	90090	124320	113000	92760	123590	65660	31920	77550	78960	83280	63700	85540	86190
Sup Fig 3D		#[Foxp3+CD25+CD4 T cells ]
anti-mPD1-mutmIL15						anti-mPD-1						mIgG-mutmIL15+anti-mPD1						mIgG-mutmIL15						IgG2a
664320	730080	1001880	753900	483720	305490	115940	358680	85800	480670	1125300	627450	1002330	569520	765270	763350	487760	305520	531360	1229600	1164350	1112800	1210300	682500	377410	434280	582960	373100	525460	470730
Sup Fig 3E		[#NK1.1]
anti-mPD1-mutmIL15						anti-mPD-1						mIgG-mutmIL15+anti-mPD1						mIgG-mutmIL15						IgG2a
394440	349440	688160	380540	321440	233610	289850	776160	490620	592200	1137400	514650	1134000	1716800	1365100	1712000	1808800	1419600	1103340	465560	927600	1134120	1031800	1076160	646250	771780	867500	527800	568230	897000
Sup Fig 3F		[#DbGP33 CD8 T Cells ]
anti-mPD1-mutmIL15				anti-mPD-1						IgG2a
110515	84360	421824	40300	144200	226000	15631.5	53460	211750	110700	69730	336000	152950	38340
		[#TCF1+Tim-3+ DbGP33 CD8 T Cells ]
anti-mPD1-mutmIL15				anti-mPD-1						IgG2a
20677	2886	12979.2	4960	13905	28250	1434.42	11340	36905	20295	13579	26600	11970	6480
Sup Fig 3G		[CD44+IFNg+CD8 T cells ]
anti-mPD1-mutmIL15				anti-mPD-1						IgG2a
22103	8436	29952	16120	5665	7910	1796.09	7020	12100	9225	6239	6573	7315	4492.8
Sup Fig 3H		[FFU/mL of serum]
	anti-mPD1-mutmIL15						anti-mPD-1						IgG2a
Day 14	40000	120000	30000	50000	100000	60000	80000	100000	170000	140000	60000	80000	90000	90000	170000	70000	120000
Day 27	32000	80000	66000	56000	44000		35000	32000	42000	33000	30000	60000	40000	44000	58000		38000
Day 35	19000	11000	120000	10000			8000	8000	3000	5000	2000	10000	12000	8000	4000		6000
Sup Fig 3H		[FFU/gram of lung itssue]
anti-mPD1-mutmIL15						anti-mPD-1						IgG2a
1470588	1047120	1333333	1566580			1404494	1648936	1587302	1010101	1117318	2046036	1534527	1250000	1729107	1913043
Sup Fig 3H		[FFU/ gram of kidney tissue]
anti-mPD1-mutmIL15						anti-mPD-1						IgG2a
5698006	2515723	1250000	6250000			4000000	3508772	3225806	1742160	3773585	5952381	3816794	6451613	5839416	3164557

## Sheet: Sup Fig 4 - Completed
Sup Fig 4G	[%CD44+IFNg+ P14+ CD8 T cells]
TCF1+	TCF1-
6.83	7.42
5.16	6.75
5.07	8.32
5.31	9.16
5.13	9.32
Sup Fig 4G	[%CD44+IFNg+TNFa+ P14+ CD8 T cells]
TCF1+	TCF1-
14.6	10.7
21	15
17.7	17.4
23.1	16
22.8	21.9

[truncated: 2 more sheets: Sup Fig 5 - Completed, Sup Fig 6 - Completed]
